# Supplementary material for: Proteome Analysis Related to Unsaturated Fatty Acid Synthesis by Interfering with Bovine Adipocyte ACSL1 Gene
Source: Antioxidants (Basel). 2024 May 24;13(6):641. doi: 10.3390/antiox13060641 (PMC11200461; doi:10.3390/antiox13060641)
Supplement: Supplementary file 1 [file antioxidants-13-00641-s001.zip]

Archive with 4 entries (3 files):
- Supplementary files/
- Supplementary files/Supplementary Table.xlsx
- Supplementary files/~$Supplementary Table.xlsx
- Supplementary files/Supplementary Figure.pdf
