# Supplementary material for: Proteome Analysis Related to Unsaturated Fatty Acid Synthesis by Interfering with Bovine Adipocyte ACSL1 Gene
Source: Antioxidants (Basel). 2024 May 24;13(6):641. doi: 10.3390/antiox13060641 (PMC11200461; doi:10.3390/antiox13060641)
Supplement: Supplementary file 1 [file antioxidants-13-00641-s001.zip › Supplementary files/Supplementary Table.xlsx]

## Sheet: Supplementary Table S1
Protein	Description	Gene	si_ACSL1_4	si_ACSL1_5	si_ACSL1_6	NC_ACSL1_4	NC_ACSL1_5	NC_ACSL1_6	si.vs.NC FC	si.vs.NC Pvalue	si.vs.NC log2FC	si.vs.NC UP.DOWN	GO_NUM	GO_Description	KEGG_Description	KEGG_EC	KEGG_ko	COG_Function_Description	COG_Function_Class	COG_Class_Description	IPR_Term
A0A3Q1NE82	AHNAK nucleoprotein	AHNAK	2.53214e+09	7.88243e+09	6.06047e+09	1.25342e+10	1.41422e+10	1.68883e+10	0.378175	0.0110809	-1.40288	down	1	Molecular Function:protein binding (GO:0005515)	--	--	--	Sugar lactone lactonase YvrE	G	Carbohydrate transport and metabolism ;	IPR001478 [PDZ domain]
F1MQ37	Myosin heavy chain 9	MYH9	1.08656e+09	5.11202e+09	2.32668e+09	8.92646e+09	9.87127e+09	1.23839e+10	0.273406	0.00868293	-1.87088	down	4	Molecular Function:motor activity (GO:0003774),Molecular Function:protein binding (GO:0005515),Molecular Function:ATP binding (GO:0005524),Cellular Component:myosin complex (GO:0016459)	myosin heavy chain	--	ko04530 Tight junction	Chromosome segregation ATPase	D	Cell cycle control, cell division, chromosome partitioning ;	IPR000048 [IQ motif, EF-hand binding site] ; IPR001609[Myosin head, motor domain] ; IPR002928[Myosin tail] ; IPR004009[Myosin, N-terminal, SH3-like]
F1N169	Filamin A	FLNA	1.22036e+09	5.25839e+09	2.16759e+09	1.24915e+10	1.32086e+10	1.64035e+10	0.205359	0.00286913	-2.28378	down	2	Molecular Function:protein binding (GO:0005515),Molecular Function:actin filament binding (GO:0051015)	filamin	--	ko04010 MAPK signaling pathway ko04510 Focal adhesion ko05132 Salmonella infection ko05205 Proteoglycans in cancer	Autotransporter translocation and assembly factor TamB	U	Intracellular trafficking, secretion, and vesicular transport ;	IPR001298 [Filamin/ABP280 repeat] ; IPR001715[Calponin homology domain] ; IPR017868[Filamin/ABP280 repeat-like] ; IPR028559[Filamin A]
Q27991	Myosin-10	MYH10	2.0061e+08	1.0276e+09	5.18048e+08	2.09184e+09	2.0952e+09	2.28304e+09	0.269898	0.00320063	-1.88951	down	4	Molecular Function:motor activity (GO:0003774),Molecular Function:protein binding (GO:0005515),Molecular Function:ATP binding (GO:0005524),Cellular Component:myosin complex (GO:0016459)	myosin heavy chain	--	ko04530 Tight junction	--	--	--	IPR000048 [IQ motif, EF-hand binding site] ; IPR001609[Myosin head, motor domain] ; IPR002928[Myosin tail] ; IPR004009[Myosin, N-terminal, SH3-like]
A0A3Q1MLQ7	Talin 1	TLN1	3.18096e+08	1.22058e+09	5.70809e+08	2.62115e+09	2.53934e+09	3.67077e+09	0.238866	0.00776521	-2.06573	down	6	Cellular Component:ruffle (GO:0001726),Molecular Function:actin binding (GO:0003779),Molecular Function:structural constituent of cytoskeleton (GO:0005200),Cellular Component:cytoskeleton (GO:0005856),Cellular Component:focal adhesion (GO:0005925),Biological Process:cytoskeletal anchoring at plasma membrane (GO:0007016)	talin	--	ko04015 Rap1 signaling pathway ko04510 Focal adhesion ko04611 Platelet activation ko05166 HTLV-I infection	--	--	--	IPR000299 [FERM domain] ; IPR002558[I/LWEQ domain] ; IPR015009[Vinculin-binding site-containing domain] ; IPR015224[Talin, central] ; IPR015710[Talin-1] ; IPR018979[FERM, N-terminal] ; IPR019748[FERM central domain] ; IPR019749[Band 4.1 domain] ; IPR032425[Talin, N-terminal F0 domain]
E1BF59	Plectin	PLEC	2.61649e+08	4.47714e+08	2.93773e+08	1.43183e+09	1.34696e+09	1.51546e+09	0.233599	0.000128796	-2.09789	down	3	Molecular Function:protein binding (GO:0005515),Cellular Component:cytoskeleton (GO:0005856),Molecular Function:cytoskeletal protein binding (GO:0008092)	plectin	--	--	Chromosome segregation ATPase	D	Cell cycle control, cell division, chromosome partitioning ;	IPR001101 [Plectin repeat] ; IPR001715[Calponin homology domain] ; IPR005326[Plectin/S10, N-terminal] ; IPR018159[Spectrin/alpha-actinin] ; IPR030269[Plectin]
A0A3Q1LV98	Filamin C	FLNC	1.75103e+08	7.22709e+08	2.66966e+08	1.78631e+09	1.88438e+09	2.26576e+09	0.196208	0.0020682	-2.34955	down	2	Molecular Function:protein binding (GO:0005515),Molecular Function:actin filament binding (GO:0051015)	filamin	--	ko04010 MAPK signaling pathway ko04510 Focal adhesion ko05132 Salmonella infection ko05205 Proteoglycans in cancer	Autotransporter translocation and assembly factor TamB	U	Intracellular trafficking, secretion, and vesicular transport ;	IPR001298 [Filamin/ABP280 repeat] ; IPR001715[Calponin homology domain] ; IPR017868[Filamin/ABP280 repeat-like] ; IPR032461[Filamin C]
F1MER7	Heparan sulfate proteoglycan 2	HSPG2	2.58944e+08	6.46782e+08	6.11387e+08	1.18221e+09	1.26939e+09	1.0629e+09	0.431672	0.00838917	-1.21199	down	2	Molecular Function:calcium ion binding (GO:0005509),Molecular Function:protein binding (GO:0005515)	heparan sulfate proteoglycan 2 (perlecan)	--	ko04512 ECM-receptor interaction ko05161 Hepatitis B ko05205 Proteoglycans in cancer	Outer membrane protein assembly factor BamB, contains PQQ-like beta-propeller repeat	M	Cell wall/membrane/envelope biogenesis ;	IPR000034 [Laminin IV] ; IPR000082[SEA domain] ; IPR000742[EGF-like domain] ; IPR001791[Laminin G domain] ; IPR001881[EGF-like calcium-binding domain] ; IPR002049[Laminin EGF domain] ; IPR002172[Low-density lipoprotein (LDL) receptor class A repeat] ; IPR003598[Immunoglobulin subtype 2] ; IPR003599[Immunoglobulin subtype] ; IPR007110[Immunoglobulin-like domain] ; IPR013098[Immunoglobulin I-set] ;…
F1N789	Metavinculin	VCL	7.7149e+08	2.73633e+09	1.3645e+09	5.56171e+09	4.93988e+09	7.25014e+09	0.27447	0.00893359	-1.86528	down	2	Biological Process:cell adhesion (GO:0007155),Molecular Function:actin filament binding (GO:0051015)	vinculin	--	ko04510 Focal adhesion ko04520 Adherens junction ko04670 Leukocyte transendothelial migration ko04810 Regulation of actin cytoskeleton ko05100 Bacterial invasion of epithelial cells ko05146 Amoebiasis	--	--	--	IPR006077 [Vinculin/alpha-catenin]
Q3B7N2	Alpha-actinin-1	ACTN1	18019460	1.4185e+07	1.57735e+07	2.77837e+07	2.60385e+07	2.7613e+07	0.589156	0.000854738	-0.763279	down	5	Molecular Function:calcium ion binding (GO:0005509),Molecular Function:protein binding (GO:0005515),Molecular Function:actin filament binding (GO:0051015),Biological Process:actin filament bundle assembly (GO:0051017),Biological Process:actin crosslink formation (GO:0051764)	actinin alpha 1/4	--	ko04510 Focal adhesion ko04520 Adherens junction ko04530 Tight junction ko04670 Leukocyte transendothelial migration ko04810 Regulation of actin cytoskeleton ko05146 Amoebiasis ko05203 Viral carcinogenesis ko05322 Systemic lupus erythematosus	--	--	--	IPR001715 [Calponin homology domain] ; IPR002017[Spectrin repeat] ; IPR002048[EF-hand domain] ; IPR014837[EF-hand, Ca insensitive] ; IPR018159[Spectrin/alpha-actinin] ; IPR026921[Alpha-actinin 1]
P60712	Actin, cytoplasmic 1	ACTB	8.75429e+09	1.01389e+10	1.04648e+10	1.45653e+10	1.50744e+10	2.03587e+10	0.587177	0.0232861	-0.768133	down	--	--	actin beta/gamma 1	--	ko04015 Rap1 signaling pathway ko04145 Phagosome ko04210 Apoptosis ko04390 Hippo signaling pathway ko04510 Focal adhesion ko04520 Adherens junction ko04530 Tight junction ko04611 Platelet activation ko04670 Leukocyte transendothelial migration ko04810 Regulation of actin cytoskeleton ko04919 Thyroid hormone signaling pathway ko04921 Oxytocin signaling pathway ko05100 Bacterial invasion of epithel…	Actin-related protein	Z	Cytoskeleton ;	IPR004000 [Actin family]
F1MLW0	Non-muscle caldesmon	CALD1	1.51797e+10	1.14858e+10	1.44316e+10	9.90076e+09	9.86271e+09	7.40239e+09	1.51282	0.0293321	0.597243	up	4	Molecular Function:actin binding (GO:0003779),Molecular Function:calmodulin binding (GO:0005516),Biological Process:muscle contraction (GO:0006936),Molecular Function:myosin binding (GO:0017022)	caldesmon	--	ko04270 Vascular smooth muscle contraction	--	--	--	IPR006017 [Caldesmon] ; IPR006018[Caldesmon/lymphocyte specific protein]
A5D7D1	Alpha-actinin-4	ACTN4	4.6768e+08	1.15774e+09	6.97095e+08	2.3067e+09	2.21432e+09	2.79375e+09	0.31751	0.00356885	-1.65513	down	2	Molecular Function:calcium ion binding (GO:0005509),Molecular Function:protein binding (GO:0005515)	actinin alpha 1/4	--	ko04510 Focal adhesion ko04520 Adherens junction ko04530 Tight junction ko04670 Leukocyte transendothelial migration ko04810 Regulation of actin cytoskeleton ko05146 Amoebiasis ko05203 Viral carcinogenesis ko05322 Systemic lupus erythematosus	--	--	--	IPR001715 [Calponin homology domain] ; IPR002017[Spectrin repeat] ; IPR002048[EF-hand domain] ; IPR014837[EF-hand, Ca insensitive] ; IPR018159[Spectrin/alpha-actinin]
Q3ZC87	Pyruvate kinase (Fragment)	PKM2	1.48547e+09	2.84897e+09	1.45124e+09	7.30285e+09	6.92352e+09	9.50296e+09	0.24382	0.00296445	-2.03611	down	4	Molecular Function:magnesium ion binding (GO:0000287),Molecular Function:pyruvate kinase activity (GO:0004743),Biological Process:glycolytic process (GO:0006096),Molecular Function:potassium ion binding (GO:0030955)	pyruvate kinase	2.7.1.40	ko00010 Glycolysis / Gluconeogenesis ko00230 Purine metabolism ko00620 Pyruvate metabolism ko01100 Metabolic pathways ko01200 Carbon metabolism ko01230 Biosynthesis of amino acids ko04922 Glucagon signaling pathway ko04930 Type II diabetes mellitus ko05165 Human papillomavirus infection ko05203 Viral carcinogenesis ko05230 Central carbon metabolism in cancer	Pyruvate kinase	G	Carbohydrate transport and metabolism ;	IPR001697 [Pyruvate kinase] ; IPR015793[Pyruvate kinase, barrel] ; IPR015795[Pyruvate kinase, C-terminal]
F1N401	Collagen alpha-1(XII) chain	COL12A1	2.15342e+08	5.35481e+08	3.02703e+08	1.09777e+09	1.08266e+09	1.05941e+09	0.325178	0.0157386	-1.6207	down	1	Molecular Function:protein binding (GO:0005515)	collagen, type XII, alpha	--	ko04974 Protein digestion and absorption	Cell division protein DamX, binds to the septal ring, contains C-terminal SPOR domain	D	Cell cycle control, cell division, chromosome partitioning ;	IPR001791 [Laminin G domain] ; IPR002035[von Willebrand factor, type A] ; IPR003961[Fibronectin type III] ; IPR008160[Collagen triple helix repeat]
F1MYC9	Spectrin beta chain	SPTBN1	38488133	2.09437e+08	8.74843e+07	6.04333e+08	6.34191e+08	8.60317e+08	0.159807	0.00353059	-2.6456	down	2	Molecular Function:protein binding (GO:0005515),Molecular Function:phospholipid binding (GO:0005543)	spectrin beta	--	--	--	--	--	IPR001605 [Pleckstrin homology domain, spectrin-type] ; IPR001715[Calponin homology domain] ; IPR001849[Pleckstrin homology domain] ; IPR002017[Spectrin repeat] ; IPR018159[Spectrin/alpha-actinin]
F1MQ21	Nestin	NES	3.08751e+08	9.62139e+08	7.03124e+08	1.32714e+09	1.27508e+09	1.47316e+09	0.484376	0.0244524	-1.0458	down	3	Molecular Function:structural molecule activity (GO:0005198),Cellular Component:intermediate filament (GO:0005882),Molecular Function:intermediate filament binding (GO:0019215)	nestin	--	--	--	--	--	IPR001664 [Intermediate filament protein] ; IPR031211[Nestin]
F1MC48	IQ motif containing GTPase activating protein 1	IQGAP1	1.01128e+08	3.85979e+08	1.9952e+08	9.6059e+08	8.96011e+08	1.37992e+09	0.21215	0.00799577	-2.23684	down	2	Molecular Function:protein binding (GO:0005515),Biological Process:regulation of GTPase activity (GO:0043087)	Ras GTPase-activating-like protein IQGAP1	--	ko04520 Adherens junction ko04810 Regulation of actin cytoskeleton ko05205 Proteoglycans in cancer	--	--	--	IPR000048 [IQ motif, EF-hand binding site] ; IPR000593[RasGAP protein, C-terminal] ; IPR001202[WW domain] ; IPR001715[Calponin homology domain] ; IPR001936[Ras GTPase-activating protein]
A0A3Q1LPQ6	Tropomyosin alpha-1 chain	TPM1	2.49131e+09	1.90164e+09	2.26403e+09	1.11292e+09	1.45899e+09	9.23335e+08	1.90458	0.0105593	0.929475	up	--	--	tropomyosin 1	--	ko04260 Cardiac muscle contraction ko04261 Adrenergic signaling in cardiomyocytes ko05206 MicroRNAs in cancer ko05410 Hypertrophic cardiomyopathy (HCM) ko05414 Dilated cardiomyopathy (DCM)	Chromosome segregation ATPase	D	Cell cycle control, cell division, chromosome partitioning ;	IPR000533 [Tropomyosin]
A0A140T897	Albumin	ALB	306350892	3.31495e+08	5.02742e+08	2.04145e+08	1.59631e+08	1.21769e+08	2.34909	0.0298894	1.2321	up	2	Cellular Component:extracellular space (GO:0005615),Biological Process:transport (GO:0006810)	serum albumin	--	ko04918 Thyroid hormone synthesis	--	--	--	IPR000264 [ALB/AFP/VDB] ; IPR014760[Serum albumin, N-terminal] ; IPR021177[Serum albumin/Alpha-fetoprotein/Afamin]
Q5KR49	Tropomyosin alpha-1 chain	TPM1	750000516	5.72558e+08	7.37071e+08	2.64387e+08	3.60164e+08	2.48255e+08	2.35978	0.00410531	1.23865	up	--	--	tropomyosin 1	--	ko04260 Cardiac muscle contraction ko04261 Adrenergic signaling in cardiomyocytes ko05206 MicroRNAs in cancer ko05410 Hypertrophic cardiomyopathy (HCM) ko05414 Dilated cardiomyopathy (DCM)	Cell division protein DamX, binds to the septal ring, contains C-terminal SPOR domain	D	Cell cycle control, cell division, chromosome partitioning ;	IPR000533 [Tropomyosin]
F1MB08	2-phospho-D-glycerate hydro-lyase	ENO1	6.43043e+09	4.86606e+09	4.21983e+09	7.96245e+09	8.20775e+09	7.69868e+09	0.650065	0.0143757	-0.621344	down	4	Cellular Component:phosphopyruvate hydratase complex (GO:0000015),Molecular Function:magnesium ion binding (GO:0000287),Molecular Function:phosphopyruvate hydratase activity (GO:0004634),Biological Process:glycolytic process (GO:0006096)	enolase	4.2.1.11	ko00010 Glycolysis / Gluconeogenesis ko01100 Metabolic pathways ko01200 Carbon metabolism ko01230 Biosynthesis of amino acids ko03018 RNA degradation ko04066 HIF-1 signaling pathway	Enolase	G	Carbohydrate transport and metabolism ;	IPR000941 [Enolase] ; IPR020810[Enolase, C-terminal TIM barrel domain] ; IPR020811[Enolase, N-terminal]
P49951	Clathrin heavy chain 1	CLTC	132588007	3.28748e+08	1.74548e+08	9.67124e+08	9.33906e+08	1.49364e+09	0.187318	0.00853319	-2.41644	down	5	Molecular Function:structural molecule activity (GO:0005198),Biological Process:intracellular protein transport (GO:0006886),Biological Process:vesicle-mediated transport (GO:0016192),Cellular Component:clathrin coat of trans-Golgi network vesicle (GO:0030130),Cellular Component:clathrin coat of coated pit (GO:0030132)	clathrin heavy chain	--	ko04142 Lysosome ko04144 Endocytosis ko04721 Synaptic vesicle cycle ko04961 Endocrine and other factor-regulated calcium reabsorption ko05016 Huntington's disease ko05100 Bacterial invasion of epithelial cells	--	--	--	IPR000547 [Clathrin, heavy chain/VPS, 7-fold repeat] ; IPR015348[Clathrin, heavy chain, linker, core motif] ; IPR022365[Clathrin, heavy chain, propeller repeat]
Q5KR48	Tropomyosin beta chain	TPM2	3988290513	2.77074e+09	3.27607e+09	1.61318e+09	1.70736e+09	1.13645e+09	2.25155	0.00925074	1.17092	up	--	--	tropomyosin 2	--	ko04260 Cardiac muscle contraction ko04261 Adrenergic signaling in cardiomyocytes ko05410 Hypertrophic cardiomyopathy (HCM) ko05414 Dilated cardiomyopathy (DCM)	Uncharacterized protein	S	Function unknown ;	IPR000533 [Tropomyosin]
A7MBI5	DPYSL3 protein	DPYSL3	7.99036e+08	8.21652e+08	5.66931e+08	1.27318e+09	1.55997e+09	1.79281e+09	0.472901	0.00893276	-1.08039	down	6	Biological Process:regulation of neuron projection development (GO:0010975),Molecular Function:hydrolase activity (GO:0016787),Biological Process:regulation of cell migration (GO:0030334),Biological Process:response to axon injury (GO:0048678),Biological Process:actin filament bundle assembly (GO:0051017),Biological Process:positive regulation of filopodium assembly (GO:0051491)	--	--	--	Dihydroorotase or related cyclic amidohydrolase	F	Nucleotide transport and metabolism ;	IPR006680 [Amidohydrolase-related] ; IPR030628[Dihydropyrimidinase-related protein 3]
Q3SYU2	Elongation factor 2	EEF2	3.44823e+08	1.35197e+09	4.56889e+08	2.35266e+09	2.18155e+09	3.01348e+09	0.285344	0.0115612	-1.80923	down	2	Molecular Function:GTPase activity (GO:0003924),Molecular Function:GTP binding (GO:0005525)	elongation factor 2	--	ko04152 AMPK signaling pathway ko04921 Oxytocin signaling pathway	Translation elongation factor EF-G, a GTPase	J	Translation, ribosomal structure and biogenesis ;	IPR000640 [Translation elongation factor EFG, V domain] ; IPR000795[Transcription factor, GTP-binding domain] ; IPR004161[Translation elongation factor EFTu-like, domain 2] ; IPR005517[Translation elongation factor EFG/EF2, domain IV] ; IPR009022[Elongation factor G, III-V domain]
F1MYG5	Lamin A/C	LMNA	6.58405e+07	5.1123e+07	5.19722e+07	7.44562e+07	9.98248e+07	9.09776e+07	0.636872	0.0220641	-0.650925	down	2	Molecular Function:structural molecule activity (GO:0005198),Cellular Component:intermediate filament (GO:0005882)	lamin A/C	--	ko04210 Apoptosis ko05410 Hypertrophic cardiomyopathy (HCM) ko05412 Arrhythmogenic right ventricular cardiomyopathy (ARVC) ko05414 Dilated cardiomyopathy (DCM)	--	--	--	IPR001322 [Lamin Tail Domain] ; IPR001664[Intermediate filament protein]
Q2KJD0	Tubulin beta-5 chain	TUBB5	3.65545e+08	9.56328e+08	7.13855e+08	1.13766e+09	1.14242e+09	1.2776e+09	0.572207	0.0460057	-0.805391	down	5	Molecular Function:GTPase activity (GO:0003924),Molecular Function:structural constituent of cytoskeleton (GO:0005200),Molecular Function:GTP binding (GO:0005525),Cellular Component:microtubule (GO:0005874),Biological Process:microtubule-based process (GO:0007017)	tubulin beta	--	ko04145 Phagosome ko04540 Gap junction	--	--	--	IPR000217 [Tubulin] ; IPR002453[Beta tubulin] ; IPR003008[Tubulin/FtsZ, GTPase domain] ; IPR018316[Tubulin/FtsZ, 2-layer sandwich domain]
A6QR15	LOC535277 protein	LOC535277	5.42416e+08	3.65881e+08	3.94438e+08	2.79143e+08	2.52706e+08	1.97437e+08	1.78631	0.032963	0.836986	up	--	--	tropomyosin 4	--	ko04260 Cardiac muscle contraction ko04261 Adrenergic signaling in cardiomyocytes ko05410 Hypertrophic cardiomyopathy (HCM) ko05414 Dilated cardiomyopathy (DCM)	Uncharacterized protein	S	Function unknown ;	IPR000533 [Tropomyosin]
Q08E14	Collagen alpha-1(III) chain	COL3A1	1.67708e+09	1.40202e+09	1.53714e+09	9.37243e+08	9.71408e+08	8.113e+08	1.69718	0.0024618	0.763139	up	2	Molecular Function:extracellular matrix structural constituent (GO:0005201),Molecular Function:protein binding (GO:0005515)	collagen, type III, alpha	--	ko04611 Platelet activation ko04926 Relaxin signaling pathway ko04933 AGE-RAGE signaling pathway in diabetic complications ko04974 Protein digestion and absorption ko05146 Amoebiasis	Autotransporter adhesin	UW	Intracellular trafficking, secretion, and vesicular transport ; Extracellular structures ;	IPR000885 [Fibrillar collagen, C-terminal] ; IPR001007[VWFC domain] ; IPR008160[Collagen triple helix repeat]
P48644	Retinal dehydrogenase 1	ALDH1A1	4.85534e+08	8.26813e+08	5.12228e+08	2.29055e+09	2.50237e+09	4.09968e+09	0.205179	0.0154502	-2.28504	down	3	Biological Process:metabolic process (GO:0008152),Molecular Function:oxidoreductase activity (GO:0016491),Biological Process:oxidation-reduction process (GO:0055114)	retinal dehydrogenase	1.2.1.36	ko00830 Retinol metabolism ko01100 Metabolic pathways	Acyl-CoA reductase or other NAD-dependent aldehyde dehydrogenase	C	Energy production and conversion ;	IPR015590 [Aldehyde dehydrogenase domain]
P04272	Annexin A2	ANXA2	8.40073e+09	8.89531e+09	7.64704e+09	1.08856e+10	1.10819e+10	1.25185e+10	0.723283	0.00722688	-0.467369	down	4	Molecular Function:phospholipase inhibitor activity (GO:0004859),Molecular Function:calcium ion binding (GO:0005509),Molecular Function:calcium-dependent phospholipid binding (GO:0005544),Molecular Function:cytoskeletal protein binding (GO:0008092)	annexin A2	--	--	--	--	--	IPR001464 [Annexin] ; IPR002389[Annexin A2] ; IPR018502[Annexin repeat]
Q3MHM5	Tubulin beta-4B chain	TUBB4B	1.15053e+08	1.63607e+08	9.96666e+07	2.14409e+08	2.22061e+08	3.36053e+08	0.489729	0.0399443	-1.02994	down	5	Molecular Function:GTPase activity (GO:0003924),Molecular Function:structural constituent of cytoskeleton (GO:0005200),Molecular Function:GTP binding (GO:0005525),Cellular Component:microtubule (GO:0005874),Biological Process:microtubule-based process (GO:0007017)	tubulin beta	--	ko04145 Phagosome ko04540 Gap junction	--	--	--	IPR000217 [Tubulin] ; IPR002453[Beta tubulin] ; IPR003008[Tubulin/FtsZ, GTPase domain] ; IPR018316[Tubulin/FtsZ, 2-layer sandwich domain]
P79134	Annexin A6	ANXA6	5.61816e+08	1.08491e+09	7.41598e+08	1.70521e+09	1.58993e+09	2.04685e+09	0.447086	0.00875426	-1.16138	down	2	Molecular Function:calcium ion binding (GO:0005509),Molecular Function:calcium-dependent phospholipid binding (GO:0005544)	annexin A6	--	--	--	--	--	IPR001464 [Annexin] ; IPR002393[Annexin A6] ; IPR018502[Annexin repeat]
A0A3Q1MZC5	Calpain inhibitor	CAST	6.98432e+08	6.41887e+08	6.66519e+08	4.03991e+08	3.81068e+08	2.1423e+08	2.00826	0.00562851	1.00595	up	--	--	calpastatin	--	--	--	--	--	IPR001259 [Proteinase inhibitor I27, calpastatin] ; IPR026998[Calpastatin]
E1BJB1	Tubulin beta chain	TUBB2A	33561712	7.72106e+07	4.61835e+07	1.06032e+08	8.7842e+07	9.14574e+07	0.550082	0.0386754	-0.862281	down	5	Molecular Function:GTPase activity (GO:0003924),Molecular Function:structural constituent of cytoskeleton (GO:0005200),Molecular Function:GTP binding (GO:0005525),Cellular Component:microtubule (GO:0005874),Biological Process:microtubule-based process (GO:0007017)	tubulin beta	--	ko04145 Phagosome ko04540 Gap junction	--	--	--	IPR000217 [Tubulin] ; IPR002453[Beta tubulin] ; IPR003008[Tubulin/FtsZ, GTPase domain] ; IPR018316[Tubulin/FtsZ, 2-layer sandwich domain]
Q3T0P6	Phosphoglycerate kinase 1	PGK1	2.19872e+09	1.99482e+09	1.52031e+09	3.38375e+09	3.13583e+09	3.98282e+09	0.544052	0.00771037	-0.878184	down	2	Molecular Function:phosphoglycerate kinase activity (GO:0004618),Biological Process:glycolytic process (GO:0006096)	phosphoglycerate kinase	2.7.2.3	ko00010 Glycolysis / Gluconeogenesis ko01100 Metabolic pathways ko01200 Carbon metabolism ko01230 Biosynthesis of amino acids	3-phosphoglycerate kinase	G	Carbohydrate transport and metabolism ;	IPR001576 [Phosphoglycerate kinase]
F1N0J2	Microtubule-associated protein	MAP4	6.09273e+08	7.90057e+08	6.5812e+08	9.95189e+08	9.99545e+08	9.57298e+08	0.696961	0.00584714	-0.520851	down	1	Molecular Function:tubulin binding (GO:0015631)	microtubule-associated protein 4	--	--	--	--	--	IPR001084 [Microtubule associated protein, tubulin-binding repeat]
F1ME65	Cytoskeleton associated protein 4	CKAP4	3.97101e+09	4.69566e+09	5.54741e+09	2.59616e+09	2.33666e+09	1.67867e+09	2.14991	0.00883114	1.10427	up	--	--	cytoskeleton-associated protein 4	--	ko04141 Protein processing in endoplasmic reticulum	--	--	--	IPR028428 [Cytoskeleton-associated protein 4]
P19120	Heat shock cognate 71 kDa protein	HSPA8	1420692078	1.30991e+09	8.80239e+08	1.88453e+09	2.12075e+09	2.60366e+09	0.546358	0.0203733	-0.872082	down	--	--	heat shock 70kDa protein 1/2/6/8	--	ko03040 Spliceosome ko04010 MAPK signaling pathway ko04141 Protein processing in endoplasmic reticulum ko04144 Endocytosis ko04213 Longevity regulating pathway - multiple species ko04612 Antigen processing and presentation ko04915 Estrogen signaling pathway ko05134 Legionellosis ko05145 Toxoplasmosis ko05162 Measles ko05164 Influenza A ko05169 Epstein-Barr virus infection	Molecular chaperone DnaK (HSP70)	O	Posttranslational modification, protein turnover, chaperones ;	IPR013126 [Heat shock protein 70 family]
Q76LV2	Heat shock protein HSP 90-alpha	HSP90AA1	6.64888e+08	7.35562e+08	5.01487e+08	1.14453e+09	1.05473e+09	1.11819e+09	0.573314	0.00314461	-0.802602	down	4	Molecular Function:ATP binding (GO:0005524),Biological Process:protein folding (GO:0006457),Biological Process:response to stress (GO:0006950),Molecular Function:unfolded protein binding (GO:0051082)	molecular chaperone HtpG	--	ko04141 Protein processing in endoplasmic reticulum ko04151 PI3K-Akt signaling pathway ko04217 Necroptosis ko04612 Antigen processing and presentation ko04621 NOD-like receptor signaling pathway ko04657 IL-17 signaling pathway ko04659 Th17 cell differentiation ko04914 Progesterone-mediated oocyte maturation ko04915 Estrogen signaling pathway ko05200 Pathways in cancer ko05215 Prostate cancer ko05…	Molecular chaperone, HSP90 family	O	Posttranslational modification, protein turnover, chaperones ;	IPR001404 [Heat shock protein Hsp90 family] ; IPR003594[Histidine kinase-like ATPase, C-terminal domain] ; IPR020575[Heat shock protein Hsp90, N-terminal]
A0A3Q1MSB2	A-kinase anchoring protein 12	AKAP12	150194064	1.73158e+08	1.10663e+08	3.82428e+08	5.01858e+08	4.75453e+08	0.31919	0.00160181	-1.64751	down	5	Biological Process:protein targeting (GO:0006605),Biological Process:signal transduction (GO:0007165),Biological Process:positive regulation of protein kinase A signaling (GO:0010739),Molecular Function:protein kinase A binding (GO:0051018),Biological Process:regulation of protein kinase C signaling (GO:0090036)	A-kinase anchor protein 12	--	--	--	--	--	IPR001573 [Protein kinase A anchoring, WSK motif] ; IPR028540[A-kinase anchor protein 12]
F2Z4C1	Tubulin alpha chain	TUBA1A	0	0	0	1.76018e+08	1.36068e+08	1.24148e+08	#NAME?	0	#NAME?	down	5	Molecular Function:GTPase activity (GO:0003924),Molecular Function:structural constituent of cytoskeleton (GO:0005200),Molecular Function:GTP binding (GO:0005525),Cellular Component:microtubule (GO:0005874),Biological Process:microtubule-based process (GO:0007017)	tubulin alpha	--	ko04145 Phagosome ko04210 Apoptosis ko04530 Tight junction ko04540 Gap junction	--	--	--	IPR000217 [Tubulin] ; IPR002452[Alpha tubulin] ; IPR003008[Tubulin/FtsZ, GTPase domain] ; IPR018316[Tubulin/FtsZ, 2-layer sandwich domain]
G3X757	15S Mg(2+)-ATPase p97 subunit	VCP	2.70234e+08	5.88591e+08	3.1161e+08	1.20462e+09	1.16269e+09	1.44422e+09	0.307077	0.00269812	-1.70333	down	1	Molecular Function:ATP binding (GO:0005524)	transitional endoplasmic reticulum ATPase	--	ko04141 Protein processing in endoplasmic reticulum ko05134 Legionellosis	ATP-dependent 26S proteasome regulatory subunit	O	Posttranslational modification, protein turnover, chaperones ;	IPR003338 [CDC48, N-terminal subdomain] ; IPR003593[AAA+ ATPase domain] ; IPR003959[ATPase, AAA-type, core] ; IPR004201[CDC48, domain 2] ; IPR015415[Vps4 oligomerisation, C-terminal]
P68103	Elongation factor 1-alpha 1	EEF1A1	4.56908e+09	4.31444e+09	2.84689e+09	8.14884e+09	7.82619e+09	9.99978e+09	0.451607	0.00534536	-1.14686	down	2	Molecular Function:GTPase activity (GO:0003924),Molecular Function:GTP binding (GO:0005525)	elongation factor 1-alpha	--	ko03013 RNA transport ko05134 Legionellosis	Translation elongation factor EF-1alpha (GTPase)	J	Translation, ribosomal structure and biogenesis ;	IPR000795 [Transcription factor, GTP-binding domain] ; IPR004160[Translation elongation factor EFTu/EF1A, C-terminal] ; IPR004161[Translation elongation factor EFTu-like, domain 2]
Q76LV1	Heat shock protein HSP 90-beta	HSP90AB1	4.17016e+08	4.54164e+08	2.51289e+08	7.51564e+08	8.25932e+08	9.68955e+08	0.440798	0.00600253	-1.18181	down	4	Molecular Function:ATP binding (GO:0005524),Biological Process:protein folding (GO:0006457),Biological Process:response to stress (GO:0006950),Molecular Function:unfolded protein binding (GO:0051082)	molecular chaperone HtpG	--	ko04141 Protein processing in endoplasmic reticulum ko04151 PI3K-Akt signaling pathway ko04217 Necroptosis ko04612 Antigen processing and presentation ko04621 NOD-like receptor signaling pathway ko04657 IL-17 signaling pathway ko04659 Th17 cell differentiation ko04914 Progesterone-mediated oocyte maturation ko04915 Estrogen signaling pathway ko05200 Pathways in cancer ko05215 Prostate cancer ko05…	Molecular chaperone, HSP90 family	O	Posttranslational modification, protein turnover, chaperones ;	IPR001404 [Heat shock protein Hsp90 family] ; IPR003594[Histidine kinase-like ATPase, C-terminal domain] ; IPR020575[Heat shock protein Hsp90, N-terminal]
P81947	Tubulin alpha-1B chain		109018880	1.57576e+08	1.39093e+08	2.29314e+08	2.90141e+08	3.27318e+08	0.479099	0.00993816	-1.0616	down	5	Molecular Function:GTPase activity (GO:0003924),Molecular Function:structural constituent of cytoskeleton (GO:0005200),Molecular Function:GTP binding (GO:0005525),Cellular Component:microtubule (GO:0005874),Biological Process:microtubule-based process (GO:0007017)	tubulin alpha	--	ko04145 Phagosome ko04210 Apoptosis ko04530 Tight junction ko04540 Gap junction	--	--	--	IPR000217 [Tubulin] ; IPR002452[Alpha tubulin] ; IPR003008[Tubulin/FtsZ, GTPase domain] ; IPR018316[Tubulin/FtsZ, 2-layer sandwich domain]
A0A452DII8	ATP synthase subunit beta	ATP5F1B	4.53132e+09	2.72861e+09	3.2522e+09	1.43726e+09	1.87505e+09	1.3368e+09	2.26111	0.0251723	1.17703	up	3	Molecular Function:ATP binding (GO:0005524),Biological Process:proton transport (GO:0015992),Biological Process:ATP metabolic process (GO:0046034)	F-type H+-transporting ATPase subunit beta	3.6.3.14	ko00190 Oxidative phosphorylation ko01100 Metabolic pathways ko05010 Alzheimer's disease ko05012 Parkinson's disease ko05016 Huntington's disease	FoF1-type ATP synthase, beta subunit	C	Energy production and conversion ;	IPR000194 [ATPase, F1/V1/A1 complex, alpha/beta subunit, nucleotide-binding domain] ; IPR003593[AAA+ ATPase domain] ; IPR004100[ATPase, F1/V1/A1 complex, alpha/beta subunit, N-terminal domain]
Q3ZCH0	Stress-70 protein, mitochondrial	HSPA9	5.17096e+08	5.5252e+08	4.17084e+08	8.31807e+08	8.25896e+08	9.2933e+08	0.574674	0.00222773	-0.799185	down	--	--	molecular chaperone DnaK	--	ko03018 RNA degradation ko05152 Tuberculosis	Molecular chaperone DnaK (HSP70)	O	Posttranslational modification, protein turnover, chaperones ;	IPR013126 [Heat shock protein 70 family]
Q2KJH6	Serpin H1	SERPINH1	8.24563e+09	6.59378e+09	7.29473e+09	4.47863e+09	4.47566e+09	4.26089e+09	1.6749	0.0228922	0.744076	up	3	Molecular Function:serine-type endopeptidase inhibitor activity (GO:0004867),Molecular Function:collagen binding (GO:0005518),Cellular Component:extracellular space (GO:0005615)	serpin peptidase inhibitor, clade H, member 1	--	--	Serine protease inhibitor	O	Posttranslational modification, protein turnover, chaperones ;	IPR000215 [Serpin family] ; IPR023796[Serpin domain] ; IPR033547[Serpin H1]
A0A3Q1LL67	Golgi apparatus protein 1	GLG1	5.02876e+08	7.35941e+08	9.05727e+08	2.53086e+08	2.27143e+08	1.40331e+08	3.45582	0.0139632	1.78903	up	2	Cellular Component:Golgi membrane (GO:0000139),Cellular Component:membrane (GO:0016020)	golgi apparatus protein 1	--	ko04514 Cell adhesion molecules (CAMs)	--	--	--	IPR001893 [Cysteine-rich Golgi apparatus protein 1 repeat] ; IPR017873[Cysteine-rich Golgi apparatus protein 1 repeat, eukaryote]
A5D7E8	Protein disulfide-isomerase	PDIA3	3.35611e+09	3.63316e+09	4.13936e+09	2.37455e+09	2.3308e+09	2.06178e+09	1.64451	0.00430738	0.71766	up	1	Biological Process:cell redox homeostasis (GO:0045454)	protein disulfide isomerase family A, member 3	5.3.4.1	ko04141 Protein processing in endoplasmic reticulum ko04612 Antigen processing and presentation	Negative regulator of GroEL, contains thioredoxin-like and TPR-like domains	O	Posttranslational modification, protein turnover, chaperones ;	IPR013766 [Thioredoxin domain]
A0A3Q1LFZ6	Tropomyosin alpha-1 chain	TPM1	1.08474e+09	1.50862e+09	1.89584e+09	6.5036e+08	8.1327e+08	5.33253e+08	2.2481	0.0285351	1.16871	up	--	--	tropomyosin 3	--	ko04260 Cardiac muscle contraction ko04261 Adrenergic signaling in cardiomyocytes ko05200 Pathways in cancer ko05216 Thyroid cancer ko05410 Hypertrophic cardiomyopathy (HCM) ko05414 Dilated cardiomyopathy (DCM)	Chromosome segregation ATPase	D	Cell cycle control, cell division, chromosome partitioning ;	IPR000533 [Tropomyosin]
F1MTP5	WD repeat-containing protein 1	WDR1	1.46886e+07	3.72556e+07	2.39212e+07	7.25432e+07	5.64529e+07	5.2155e+07	0.418796	0.0176956	-1.25568	down	1	Molecular Function:protein binding (GO:0005515)	--	--	--	Predicted NTPase, NACHT family domain	T	Signal transduction mechanisms ;	IPR001680 [WD40 repeat] ; IPR017986[WD40-repeat-containing domain] ; IPR020472[G-protein beta WD-40 repeat]
Q2KJH4	WD repeat-containing protein 1	WDR1	9.96458e+06	8.75475e+06	1.43047e+06	2.11411e+07	2.70565e+07	3.51114e+07	0.241868	0.0122241	-2.04771	down	1	Molecular Function:protein binding (GO:0005515)	--	--	--	Predicted NTPase, NACHT family domain	T	Signal transduction mechanisms ;	IPR001680 [WD40 repeat] ; IPR017986[WD40-repeat-containing domain] ; IPR020472[G-protein beta WD-40 repeat]
A0A3Q1MXS2	Integrin alpha-V	ITGAV	1.03999e+09	1.22881e+09	1.45247e+09	4.98411e+08	5.06713e+08	2.62973e+08	2.93453	0.00468781	1.55313	up	2	Biological Process:cell adhesion (GO:0007155),Cellular Component:integrin complex (GO:0008305)	integrin alpha V	--	ko04145 Phagosome ko04151 PI3K-Akt signaling pathway ko04510 Focal adhesion ko04512 ECM-receptor interaction ko04514 Cell adhesion molecules (CAMs) ko04810 Regulation of actin cytoskeleton ko04919 Thyroid hormone signaling pathway ko05165 Human papillomavirus infection ko05200 Pathways in cancer ko05205 Proteoglycans in cancer ko05222 Small cell lung cancer ko05410 Hypertrophic cardiomyopathy (HC…	Cytolysin, a secreted calcineurin-like phosphatase	U	Intracellular trafficking, secretion, and vesicular transport ;	IPR000413 [Integrin alpha chain] ; IPR013517[FG-GAP repeat] ; IPR013519[Integrin alpha beta-propellor] ; IPR013649[Integrin alpha-2] ; IPR018184[Integrin alpha chain, C-terminal cytoplasmic region, conserved site]
A5D7J6	Calreticulin	CALR	4007923847	3.99399e+09	4.50544e+09	2.09559e+09	1.9904e+09	1.18534e+09	2.37271	0.00193008	1.24654	up	4	Molecular Function:calcium ion binding (GO:0005509),Cellular Component:endoplasmic reticulum (GO:0005783),Biological Process:protein folding (GO:0006457),Molecular Function:unfolded protein binding (GO:0051082)	calreticulin	--	ko04141 Protein processing in endoplasmic reticulum ko04145 Phagosome ko04612 Antigen processing and presentation ko05142 Chagas disease (American trypanosomiasis) ko05166 HTLV-I infection	--	--	--	IPR001580 [Calreticulin/calnexin]
A7Z066	Calnexin	CANX	1.09586e+09	1.50197e+09	1.65037e+09	7.11403e+08	6.08587e+08	3.79257e+08	2.50006	0.0115933	1.32196	up	4	Molecular Function:calcium ion binding (GO:0005509),Cellular Component:endoplasmic reticulum (GO:0005783),Biological Process:protein folding (GO:0006457),Molecular Function:unfolded protein binding (GO:0051082)	calnexin	--	ko04141 Protein processing in endoplasmic reticulum ko04145 Phagosome ko04612 Antigen processing and presentation ko04918 Thyroid hormone synthesis ko05166 HTLV-I infection	--	--	--	IPR001580 [Calreticulin/calnexin]
F1N3H1	Calumenin	CALU	5.13755e+08	4.29265e+08	5.53795e+08	1.3656e+08	1.71777e+08	1.35446e+08	3.37285	0.000810456	1.75397	up	1	Molecular Function:calcium ion binding (GO:0005509)	--	--	--	Ca2+-binding protein, EF-hand superfamily	T	Signal transduction mechanisms ;	IPR002048 [EF-hand domain] ; IPR027239[Calumenin]
A6QLT9	Alanine--tRNA ligase	AARS1	9.50728e+07	2.70271e+08	1.16482e+08	6.17567e+08	6.29273e+08	8.12887e+08	0.233927	0.00330893	-2.09587	down	7	Molecular Function:nucleotide binding (GO:0000166),Molecular Function:nucleic acid binding (GO:0003676),Molecular Function:alanine-tRNA ligase activity (GO:0004813),Molecular Function:ATP binding (GO:0005524),Cellular Component:cytoplasm (GO:0005737),Biological Process:alanyl-tRNA aminoacylation (GO:0006419),Biological Process:tRNA aminoacylation (GO:0043039)	alanyl-tRNA synthetase	6.1.1.7	ko00970 Aminoacyl-tRNA biosynthesis	Alanyl-tRNA synthetase	J	Translation, ribosomal structure and biogenesis ;	IPR002318 [Alanine-tRNA ligase, class IIc] ; IPR003156[DHHA1 domain] ; IPR012947[Threonyl/alanyl tRNA synthetase, SAD] ; IPR018164[Alanyl-tRNA synthetase, class IIc, N-terminal] ; IPR018165[Alanyl-tRNA synthetase, class IIc, core domain]
P51176	Protein-glutamine gamma-glutamyltransferase 2	TGM2	2.33493e+08	6.28297e+08	2.40796e+08	2.11276e+09	2.09323e+09	3.09326e+09	0.151055	0.00434209	-2.72686	down	2	Molecular Function:protein-glutamine gamma-glutamyltransferase activity (GO:0003810),Biological Process:peptide cross-linking (GO:0018149)	transglutaminase 2	2.3.2.13	ko05016 Huntington's disease	--	--	--	IPR001102 [Transglutaminase, N-terminal] ; IPR002931[Transglutaminase-like] ; IPR008958[Transglutaminase, C-terminal] ; IPR023608[Protein-glutamine gamma-glutamyltransferase, eukaryota]
O02675	Dihydropyrimidinase-related protein 2	DPYSL2	4.19731e+08	4.17053e+08	2.6557e+08	6.75787e+08	7.33328e+08	9.06758e+08	0.475999	0.0093238	-1.07097	down	7	Biological Process:cytoskeleton organization (GO:0007010),Biological Process:axon guidance (GO:0007411),Biological Process:brain development (GO:0007420),Molecular Function:microtubule binding (GO:0008017),Molecular Function:hydrolase activity (GO:0016787),Biological Process:regulation of axon extension (GO:0030516),Biological Process:regulation of neuron differentiation (GO:0045664)	dihydropyrimidinase-like 2	--	ko04360 Axon guidance	Dihydroorotase or related cyclic amidohydrolase	F	Nucleotide transport and metabolism ;	IPR006680 [Amidohydrolase-related] ; IPR030615[Dihydropyrimidinase-related protein 2]
F1N3I4	Myoferlin	MYOF	1.86382e+07	1.49969e+08	8.43809e+07	3.46107e+08	3.45233e+08	4.74396e+08	0.21702	0.00603147	-2.2041	down	3	Molecular Function:protein binding (GO:0005515),Biological Process:myoblast fusion (GO:0007520),Cellular Component:integral component of membrane (GO:0016021)	myoferlin	--	--	--	--	--	IPR000008 [C2 domain] ; IPR006614[Peroxin/Ferlin domain] ; IPR012560[Ferlin A-domain] ; IPR012561[Ferlin B-domain] ; IPR012968[FerIin domain] ; IPR029999[Myoferlin] ; IPR032362[Ferlin, C-terminal domain]
A0A3Q1MKR2	Glutamyl-tRNA synthetase	EPRS1	7.80934e+07	1.50921e+08	1.25684e+08	3.80908e+08	3.1318e+08	4.94968e+08	0.298302	0.00825517	-1.74515	down	8	Molecular Function:nucleotide binding (GO:0000166),Molecular Function:aminoacyl-tRNA ligase activity (GO:0004812),Molecular Function:proline-tRNA ligase activity (GO:0004827),Molecular Function:ATP binding (GO:0005524),Cellular Component:cytoplasm (GO:0005737),Biological Process:tRNA aminoacylation for protein translation (GO:0006418),Biological Process:prolyl-tRNA aminoacylation (GO:0006433),Bio…	--	--	ko00860 Porphyrin and chlorophyll metabolism ko00970 Aminoacyl-tRNA biosynthesis ko01100 Metabolic pathways	Prolyl-tRNA synthetase	J	Translation, ribosomal structure and biogenesis ;	IPR000738 [WHEP-TRS domain] ; IPR000924[Glutamyl/glutaminyl-tRNA synthetase] ; IPR002314[Aminoacyl-tRNA synthetase, class II (G/ P/ S/T)] ; IPR004046[Glutathione S-transferase, C-terminal] ; IPR004154[Anticodon-binding] ; IPR006195[Aminoacyl-tRNA synthetase, class II] ; IPR016061[Proline-tRNA ligase, class II, C-terminal] ; IPR020058[Glutamyl/glutaminyl-tRNA synthetase, class Ib, catalytic domain…
A0A452DIS2	Integrin beta	ITGB1	2.68466e+09	3.12896e+09	3.7696e+09	9.85933e+08	9.51894e+08	6.17508e+08	3.75028	0.00222824	1.907	up	5	Molecular Function:receptor activity (GO:0004872),Biological Process:cell adhesion (GO:0007155),Biological Process:cell-matrix adhesion (GO:0007160),Biological Process:integrin-mediated signaling pathway (GO:0007229),Cellular Component:integrin complex (GO:0008305)	integrin beta 1	--	ko04015 Rap1 signaling pathway ko04145 Phagosome ko04151 PI3K-Akt signaling pathway ko04360 Axon guidance ko04510 Focal adhesion ko04512 ECM-receptor interaction ko04514 Cell adhesion molecules (CAMs) ko04530 Tight junction ko04611 Platelet activation ko04670 Leukocyte transendothelial migration ko04810 Regulation of actin cytoskeleton ko05100 Bacterial invasion of epithelial cells ko05133 Pertus…	Secreted protein containing bacterial Ig-like domain and vWFA domain	R	General function prediction only ;	IPR002369 [Integrin beta subunit, VWA domain] ; IPR012896[Integrin beta subunit, tail] ; IPR013111[EGF-like domain, extracellular] ; IPR014836[Integrin beta subunit, cytoplasmic domain] ; IPR015812[Integrin beta subunit] ; IPR016201[PSI domain] ; IPR027071[Integrin beta-1 subunit] ; IPR033760[Integrin beta N-terminal]
A7MB21	FERMT2 protein	FERMT2	1.17678e+08	3.47646e+08	1.229e+08	6.46432e+08	7.2926e+08	1.08172e+09	0.239367	0.0153529	-2.0627	down	--	--	kindlin 2	--	--	--	--	--	IPR001849 [Pleckstrin homology domain] ; IPR019748[FERM central domain] ; IPR019749[Band 4.1 domain]
Q9TS87	Transgelin	TAGLN	3.00711e+10	2.07564e+10	2.3225e+10	1.31034e+10	1.4093e+10	1.17536e+10	1.90122	0.0150912	0.926926	up	2	Molecular Function:protein binding (GO:0005515),Molecular Function:actin filament binding (GO:0051015)	transgelin	--	--	--	--	--	IPR000557 [Calponin repeat] ; IPR001715[Calponin homology domain] ; IPR003096[Smooth muscle protein/calponin] ; IPR029976[Transgelin]
A7Z014	TKT protein	TKT	4.96329e+08	7.18713e+08	3.97048e+08	1.542e+09	1.43187e+09	1.75045e+09	0.341232	0.00147014	-1.55118	down	--	--	transketolase	2.2.1.1	ko00030 Pentose phosphate pathway ko01100 Metabolic pathways ko01200 Carbon metabolism ko01230 Biosynthesis of amino acids	Transketolase	G	Carbohydrate transport and metabolism ;	IPR005474 [Transketolase, N-terminal] ; IPR005475[Transketolase-like, pyrimidine-binding domain] ; IPR033248[Transketolase, C-terminal domain]
A0A3Q1NC75	Calumenin	CALU	206225827	1.94261e+08	1.23658e+08	8.37905e+07	9.01495e+07	5.53688e+07	2.28576	0.0243723	1.19267	up	1	Molecular Function:calcium ion binding (GO:0005509)	--	--	--	Ca2+-binding protein, EF-hand superfamily	T	Signal transduction mechanisms ;	IPR002048 [EF-hand domain] ; IPR027239[Calumenin]
F1MTN1	Integrin beta	ITGB3	9.63878e+08	1.13998e+09	1.4642e+09	4.21776e+08	3.8522e+08	1.99506e+08	3.545	0.00619252	1.82579	up	9	Molecular Function:receptor activity (GO:0004872),Biological Process:cell-substrate junction assembly (GO:0007044),Biological Process:cell adhesion (GO:0007155),Biological Process:cell-matrix adhesion (GO:0007160),Biological Process:integrin-mediated signaling pathway (GO:0007229),Cellular Component:integrin complex (GO:0008305),Biological Process:regulation of cell migration (GO:0030334),Biologi…	integrin beta 3	--	ko04015 Rap1 signaling pathway ko04145 Phagosome ko04151 PI3K-Akt signaling pathway ko04380 Osteoclast differentiation ko04510 Focal adhesion ko04512 ECM-receptor interaction ko04611 Platelet activation ko04640 Hematopoietic cell lineage ko04810 Regulation of actin cytoskeleton ko04919 Thyroid hormone signaling pathway ko05165 Human papillomavirus infection ko05205 Proteoglycans in cancer ko05206…	Secreted protein containing bacterial Ig-like domain and vWFA domain	R	General function prediction only ;	IPR002369 [Integrin beta subunit, VWA domain] ; IPR012896[Integrin beta subunit, tail] ; IPR013111[EGF-like domain, extracellular] ; IPR014836[Integrin beta subunit, cytoplasmic domain] ; IPR015812[Integrin beta subunit] ; IPR016201[PSI domain] ; IPR027068[Integrin beta-3 subunit] ; IPR033760[Integrin beta N-terminal]
A0A3Q1N0N4	Tropomyosin alpha-1 chain	TPM1	1.60486e+09	1.6122e+09	2.00366e+09	5.89257e+08	5.36547e+08	2.12504e+08	3.90098	0.00184971	1.96384	up	--	--	tropomyosin 1	--	ko04260 Cardiac muscle contraction ko04261 Adrenergic signaling in cardiomyocytes ko05206 MicroRNAs in cancer ko05410 Hypertrophic cardiomyopathy (HCM) ko05414 Dilated cardiomyopathy (DCM)	Chromosome segregation ATPase	D	Cell cycle control, cell division, chromosome partitioning ;	IPR000533 [Tropomyosin]
F1MF97	Nidogen 2	NID2	1.32219e+07	1.57231e+07	2.3549e+07	6.26799e+06	1.02913e+07	3.82599e+06	2.5751	0.0422712	1.36463	up	3	Molecular Function:calcium ion binding (GO:0005509),Molecular Function:protein binding (GO:0005515),Biological Process:cell-matrix adhesion (GO:0007160)	nidogen (entactin)	--	--	Glucose/arabinose dehydrogenase, beta-propeller fold	G	Carbohydrate transport and metabolism ;	IPR000033 [LDLR class B repeat] ; IPR000716[Thyroglobulin type-1] ; IPR000742[EGF-like domain] ; IPR001881[EGF-like calcium-binding domain] ; IPR003886[NIDO domain] ; IPR006605[G2 nidogen/fibulin G2F] ; IPR024731[EGF domain] ; IPR026823[Complement Clr-like EGF domain]
A0A140T856	Coatomer subunit alpha	COPA	3.34049e+07	1.33051e+08	5.21886e+07	2.98245e+08	3.30546e+08	4.12251e+08	0.210024	0.00387547	-2.25137	down	6	Molecular Function:structural molecule activity (GO:0005198),Molecular Function:protein binding (GO:0005515),Biological Process:intracellular protein transport (GO:0006886),Biological Process:vesicle-mediated transport (GO:0016192),Cellular Component:membrane coat (GO:0030117),Cellular Component:COPI vesicle coat (GO:0030126)	coatomer subunit alpha	--	--	Predicted NTPase, NACHT family domain	T	Signal transduction mechanisms ;	IPR001680 [WD40 repeat] ; IPR006692[Coatomer, WD associated region] ; IPR010714[Coatomer, alpha subunit, C-terminal] ; IPR017986[WD40-repeat-containing domain] ; IPR020472[G-protein beta WD-40 repeat] ; IPR024977[Anaphase-promoting complex subunit 4, WD40 domain]
A6QLB7	Adenylyl cyclase-associated protein	CAP1	13024816	0	7.08819e+06	2.5915e+07	4.23381e+07	3.58045e+07	0.289931	0.03286	-1.78622	down	3	Molecular Function:actin binding (GO:0003779),Biological Process:cytoskeleton organization (GO:0007010),Biological Process:actin cytoskeleton organization (GO:0030036)	adenylyl cyclase-associated protein	--	--	--	--	--	IPR001837 [Adenylate cyclase-associated CAP] ; IPR006599[CARP motif] ; IPR013912[Adenylate cyclase-associated CAP, C-terminal] ; IPR013992[Adenylate cyclase-associated CAP, N-terminal] ; IPR017901[C-CAP/cofactor C-like domain] ; IPR028415[Adenylyl cyclase-associated protein CAP1]
E1BMD6	Uncharacterized protein	LPP	9.59635e+07	1.98334e+08	1.13008e+08	3.51643e+08	3.80678e+08	5.22558e+08	0.324578	0.0101172	-1.62336	down	1	Molecular Function:zinc ion binding (GO:0008270)	lipoma-prefererred partner	--		--	--	--	IPR001781 [Zinc finger, LIM-type] ; IPR028771[Lipoma-preferred partner]
A0A3Q1M5H7	Mannose receptor C type 2	MRC2	4.03372e+08	3.98477e+08	4.56119e+08	2.122e+08	1.92188e+08	1.21355e+08	2.39274	0.00181621	1.25867	up	--	--	mannose receptor, C type	--	ko04145 Phagosome ko05152 Tuberculosis	Ca2+-binding protein, RTX toxin-related	Q	Secondary metabolites biosynthesis, transport and catabolism ;	IPR000562 [Fibronectin, type II, collagen-binding] ; IPR000772[Ricin B, lectin domain] ; IPR001304[C-type lectin-like]
A1L5B6	Annexin	ANXA5	6.11486e+09	4.97132e+09	5.42991e+09	3.57291e+09	4.03858e+09	3.4133e+09	1.49809	0.00866484	0.583121	up	3	Molecular Function:calcium ion binding (GO:0005509),Molecular Function:calcium-dependent phospholipid binding (GO:0005544),Biological Process:negative regulation of coagulation (GO:0050819)	annexin A5	--	--	Tfp pilus assembly protein FimV	NW	Cell motility ; Extracellular structures ;	IPR001464 [Annexin] ; IPR002392[Annexin A5] ; IPR018502[Annexin repeat]
F1MEN8	Protein disulfide-isomerase A4	PDIA4	8.18603e+08	8.42583e+08	1.02904e+09	4.88409e+08	4.67679e+08	4.41752e+08	1.92456	0.00315506	0.944527	up	1	Biological Process:cell redox homeostasis (GO:0045454)	protein disulfide-isomerase A4	5.3.4.1	ko04141 Protein processing in endoplasmic reticulum ko04918 Thyroid hormone synthesis	Negative regulator of GroEL, contains thioredoxin-like and TPR-like domains	O	Posttranslational modification, protein turnover, chaperones ;	IPR013766 [Thioredoxin domain]
P17248	Tryptophan--tRNA ligase, cytoplasmic	WARS1	4.94229e+08	5.96754e+08	4.00985e+08	1.0817e+09	9.66021e+08	1.3736e+09	0.43608	0.00860653	-1.19734	down	7	Molecular Function:nucleotide binding (GO:0000166),Molecular Function:aminoacyl-tRNA ligase activity (GO:0004812),Molecular Function:tryptophan-tRNA ligase activity (GO:0004830),Molecular Function:ATP binding (GO:0005524),Cellular Component:cytoplasm (GO:0005737),Biological Process:tRNA aminoacylation for protein translation (GO:0006418),Biological Process:tryptophanyl-tRNA aminoacylation (GO:000…	tryptophanyl-tRNA synthetase	6.1.1.2	ko00970 Aminoacyl-tRNA biosynthesis	Tryptophanyl-tRNA synthetase	J	Translation, ribosomal structure and biogenesis ;	IPR000738 [WHEP-TRS domain] ; IPR002305[Aminoacyl-tRNA synthetase, class Ic] ; IPR002306[Tryptophan-tRNA ligase]
G3MZI7	Collagen type V alpha 1 chain	COL5A1	674333543	1.00184e+09	1.14317e+09	3.34154e+08	3.46572e+08	1.8821e+08	3.2446	0.0117211	1.69804	up	1	Molecular Function:extracellular matrix structural constituent (GO:0005201)	collagen, type V/XI/XXIV/XXVII, alpha	--	ko04974 Protein digestion and absorption	Autotransporter adhesin	UW	Intracellular trafficking, secretion, and vesicular transport ; Extracellular structures ;	IPR000885 [Fibrillar collagen, C-terminal] ; IPR001791[Laminin G domain] ; IPR008160[Collagen triple helix repeat]
A0A3Q1LG90	Palladin, cytoskeletal associated protein	PALLD	1.96941e+07	3.36565e+07	2.1274e+07	4.75578e+07	5.542e+07	4.7484e+07	0.495971	0.00794064	-1.01167	down	1	Molecular Function:protein binding (GO:0005515)	palladin	--	--	PKD repeat	S	Function unknown ;	IPR003598 [Immunoglobulin subtype 2] ; IPR003599[Immunoglobulin subtype] ; IPR007110[Immunoglobulin-like domain] ; IPR013098[Immunoglobulin I-set]
A0A3Q1MPF1	Rab GDP dissociation inhibitor	GDI2	2.06146e+08	2.43536e+08	1.86753e+08	3.79381e+08	4.12272e+08	5.46942e+08	0.47545	0.01223	-1.07264	down	4	Molecular Function:GDP-dissociation inhibitor activity (GO:0005092),Molecular Function:Rab GDP-dissociation inhibitor activity (GO:0005093),Biological Process:small GTPase mediated signal transduction (GO:0007264),Biological Process:protein transport (GO:0015031)	Rab GDP dissociation inhibitor	--	--	--	--	--	IPR000806 [Rab GDI protein] ; IPR018203[GDP dissociation inhibitor]
Q3ZBH0	T-complex protein 1 subunit beta	CCT2	2.08304e+08	3.69985e+08	2.25337e+08	6.55789e+08	5.88674e+08	6.57059e+08	0.422623	0.00284107	-1.24256	down	3	Molecular Function:ATP binding (GO:0005524),Biological Process:protein folding (GO:0006457),Molecular Function:unfolded protein binding (GO:0051082)	T-complex protein 1 subunit beta	--	--	Chaperonin GroEL (HSP60 family)	O	Posttranslational modification, protein turnover, chaperones ;	IPR002423 [Chaperonin Cpn60/TCP-1 family] ; IPR012716[T-complex protein 1, beta subunit] ; IPR017998[Chaperone tailless complex polypeptide 1 (TCP-1)]
F1N2Y2	Collagen type V alpha 2 chain	COL5A2	3.8688e+08	5.37504e+08	6.8827e+08	1.73716e+08	1.92134e+08	1.23506e+08	3.29546	0.0138194	1.72048	up	2	Molecular Function:extracellular matrix structural constituent (GO:0005201),Molecular Function:protein binding (GO:0005515)	collagen, type V/XI/XXIV/XXVII, alpha	--	ko04974 Protein digestion and absorption	Autotransporter adhesin	UW	Intracellular trafficking, secretion, and vesicular transport ; Extracellular structures ;	IPR000885 [Fibrillar collagen, C-terminal] ; IPR001007[VWFC domain] ; IPR008160[Collagen triple helix repeat]
A0A3Q1MME4	Heterogeneous nuclear ribonucleoproteins A2/B1	HNRNPA2B1	1.49904e+09	1.11475e+09	1.27622e+09	7.67543e+08	8.46988e+08	7.11289e+08	1.67253	0.0115753	0.742032	up	1	Molecular Function:nucleic acid binding (GO:0003676)	heterogeneous nuclear ribonucleoprotein A2/B1	--	--	RNA recognition motif (RRM) domain	J	Translation, ribosomal structure and biogenesis ;	IPR000504 [RNA recognition motif domain] ; IPR021662[Nuclear factor hnRNPA1]
A0A3Q1M5J6	Early endosome antigen 1	EEA1	7.68216e+07	1.62817e+08	1.50743e+08	2.18916e+08	2.3574e+08	2.41759e+08	0.560559	0.0212407	-0.835062	down	1	Molecular Function:metal ion binding (GO:0046872)	early endosome antigen 1	--	ko04144 Endocytosis ko04145 Phagosome ko05152 Tuberculosis	--	--	--	IPR000306 [FYVE zinc finger] ; IPR007087[Zinc finger, C2H2] ; IPR015880[Zinc finger, C2H2-like] ; IPR017455[Zinc finger, FYVE-related]
E1BBC6	Procollagen-proline 3-dioxygenase	P3H3	187680169	2.42431e+08	3.17302e+08	8.21137e+07	7.72047e+07	4.26465e+07	3.70071	0.0100685	1.8878	up	4	Molecular Function:iron ion binding (GO:0005506),Molecular Function:oxidoreductase activity (GO:0016491),Molecular Function:L-ascorbic acid binding (GO:0031418),Biological Process:oxidation-reduction process (GO:0055114)				Predicted 2-oxoglutarate- and Fe(II)-dependent dioxygenase YbiX	R	General function prediction only ;	IPR005123 [Oxoglutarate/iron-dependent dioxygenase] ; IPR006620[Prolyl 4-hydroxylase, alpha subunit]
A7E3Q8	Plastin-3	PLS3	1.81076e+08	3.70066e+08	1.9186e+08	5.71774e+08	6.38859e+08	7.52897e+08	0.378401	0.00734942	-1.40201	down	2	Molecular Function:calcium ion binding (GO:0005509),Molecular Function:protein binding (GO:0005515)	plastin-3	--	--	--	--	--	IPR001715 [Calponin homology domain] ; IPR002048[EF-hand domain]
Q9GLM4	Tensin-1	TNS1	0	4.30438e+06	2.45484e+06	1.87463e+07	1.11308e+07	1.42484e+07	0.229773	0.0307533	-2.12172	down	1	Molecular Function:protein binding (GO:0005515)	tensin	--	--	--	--	--	IPR000980 [SH2 domain] ; IPR003595[Protein-tyrosine phosphatase, catalytic] ; IPR006020[PTB/PI domain] ; IPR013625[Tensin/EPS8 phosphotyrosine-binding domain] ; IPR014020[Tensin phosphatase, C2 domain] ; IPR029023[Tensin phosphatase, lipid phosphatase domain]
Q27965	Heat shock 70 kDa protein 1B	HSPA1B	2.08243e+08	1.98849e+08	2.09247e+08	4.51812e+08	4.2251e+08	4.79968e+08	0.455101	0.000130029	-1.13574	down	--	--	heat shock 70kDa protein 1/2/6/8	--	ko03040 Spliceosome ko04010 MAPK signaling pathway ko04141 Protein processing in endoplasmic reticulum ko04144 Endocytosis ko04213 Longevity regulating pathway - multiple species ko04612 Antigen processing and presentation ko04915 Estrogen signaling pathway ko05134 Legionellosis ko05145 Toxoplasmosis ko05162 Measles ko05164 Influenza A ko05169 Epstein-Barr virus infection	Molecular chaperone DnaK (HSP70)	O	Posttranslational modification, protein turnover, chaperones ;	IPR013126 [Heat shock protein 70 family]
A0A3Q1LHT7	Ribosome binding protein 1	RRBP1	2.07991e+08	4.26146e+08	2.54908e+08	6.16264e+08	5.5327e+08	4.52588e+08	0.548075	0.040233	-0.867554	down	2	Biological Process:protein transport (GO:0015031),Cellular Component:integral component of endoplasmic reticulum membrane (GO:0030176)	ribosome-binding protein 1	--	ko04141 Protein processing in endoplasmic reticulum	Translation initiation factor IF-2, a GTPase	J	Translation, ribosomal structure and biogenesis ;	IPR007794 [Ribosome receptor lysine/proline rich]
A0A452DJY5	Unconventional myosin-Ic	MYO1C	2.64299e+07	1.38391e+08	5.05705e+07	5.26379e+08	5.60574e+08	7.17681e+08	0.119355	0.00146593	-3.06667	down	4	Molecular Function:motor activity (GO:0003774),Molecular Function:protein binding (GO:0005515),Molecular Function:ATP binding (GO:0005524),Cellular Component:myosin complex (GO:0016459)	myosin I	--	--	--	--	--	IPR000048 [IQ motif, EF-hand binding site] ; IPR001609[Myosin head, motor domain] ; IPR010926[Class I myosin tail homology domain]
P19858	L-lactate dehydrogenase A chain	LDHA	5.53955e+08	7.23155e+08	5.11132e+08	1.47607e+09	1.43695e+09	1.56725e+09	0.399137	0.000285007	-1.32504	down	3	Molecular Function:oxidoreductase activity (GO:0016491),Biological Process:carboxylic acid metabolic process (GO:0019752),Biological Process:oxidation-reduction process (GO:0055114)	L-lactate dehydrogenase	1.1.1.27	ko00010 Glycolysis / Gluconeogenesis ko00270 Cysteine and methionine metabolism ko00620 Pyruvate metabolism ko00640 Propanoate metabolism ko01100 Metabolic pathways ko04922 Glucagon signaling pathway	Malate/lactate dehydrogenase	C	Energy production and conversion ;	IPR001236 [Lactate/malate dehydrogenase, N-terminal] ; IPR001557[L-lactate/malate dehydrogenase] ; IPR022383[Lactate/malate dehydrogenase, C-terminal]
A0A3Q1M168	Alpha-1,4 glucan phosphorylase	PYGL	5.8843e+07	1.85731e+08	9.33529e+07	5.03265e+08	4.3666e+08	6.17223e+08	0.217016	0.00332048	-2.20412	down	2	Biological Process:carbohydrate metabolic process (GO:0005975),Molecular Function:glycogen phosphorylase activity (GO:0008184)	glycogen phosphorylase	2.4.1.1	ko00500 Starch and sucrose metabolism ko01100 Metabolic pathways ko04217 Necroptosis ko04910 Insulin signaling pathway ko04922 Glucagon signaling pathway ko04931 Insulin resistance	Glucan phosphorylase	G	Carbohydrate transport and metabolism ;	IPR000811 [Glycosyl transferase, family 35]
A0A3Q1M9U0	Calcium-transporting ATPase	ATP2A2	8.4178e+07	1.4158e+08	9.81346e+07	3.22123e+08	3.1116e+08	5.31351e+08	0.278107	0.0190582	-1.84629	down	8	Molecular Function:nucleotide binding (GO:0000166),Molecular Function:calcium-transporting ATPase activity (GO:0005388),Molecular Function:ATP binding (GO:0005524),Cellular Component:endoplasmic reticulum (GO:0005783),Cellular Component:integral component of membrane (GO:0016021),Cellular Component:sarcoplasmic reticulum membrane (GO:0033017),Molecular Function:metal ion binding (GO:0046872),Biol…	Ca2+ transporting ATPase, sarcoplasmic/endoplasmic reticulum	3.6.3.8	ko04020 Calcium signaling pathway ko04022 cGMP-PKG signaling pathway ko04972 Pancreatic secretion ko05010 Alzheimer's disease	Magnesium-transporting ATPase (P-type)	P	Inorganic ion transport and metabolism ;	IPR001757 [P-type ATPase] ; IPR004014[Cation-transporting P-type ATPase, N-terminal] ; IPR006068[Cation-transporting P-type ATPase, C-terminal] ; IPR008250[P-type ATPase, A domain] ; IPR023214[HAD-like domain] ; IPR030327[Sarcoplasmic/endoplasmic reticulum calcium ATPase 2]
A5D7A2	Diadenosine tetraphosphate synthetase	GARS1	1.91841e+08	4.47312e+08	2.77719e+08	9.15105e+08	8.00597e+08	1.02386e+09	0.334678	0.00356518	-1.57915	down	7	Molecular Function:nucleotide binding (GO:0000166),Molecular Function:aminoacyl-tRNA ligase activity (GO:0004812),Molecular Function:glycine-tRNA ligase activity (GO:0004820),Molecular Function:ATP binding (GO:0005524),Cellular Component:cytoplasm (GO:0005737),Biological Process:tRNA aminoacylation for protein translation (GO:0006418),Biological Process:glycyl-tRNA aminoacylation (GO:0006426)	glycyl-tRNA synthetase	6.1.1.14	ko00970 Aminoacyl-tRNA biosynthesis	Glycyl-tRNA synthetase (class II)	J	Translation, ribosomal structure and biogenesis ;	IPR000738 [WHEP-TRS domain] ; IPR002314[Aminoacyl-tRNA synthetase, class II (G/ P/ S/T)] ; IPR002315[Glycyl-tRNA synthetase] ; IPR004154[Anticodon-binding] ; IPR006195[Aminoacyl-tRNA synthetase, class II] ; IPR027031[Glycyl-tRNA synthetase/DNA polymerase subunit gamma-2]
F1MK44	Integrin alpha-5	ITGA5	2683375039	3.03085e+09	3.75099e+09	1.01571e+09	9.47211e+08	5.59028e+08	3.75313	0.00257128	1.9081	up	2	Biological Process:cell adhesion (GO:0007155),Cellular Component:integrin complex (GO:0008305)	integrin alpha 5	--	ko04145 Phagosome ko04151 PI3K-Akt signaling pathway ko04510 Focal adhesion ko04512 ECM-receptor interaction ko04640 Hematopoietic cell lineage ko04810 Regulation of actin cytoskeleton ko05100 Bacterial invasion of epithelial cells ko05133 Pertussis ko05165 Human papillomavirus infection ko05205 Proteoglycans in cancer ko05206 MicroRNAs in cancer ko05410 Hypertrophic cardiomyopathy (HCM) ko05412 …	Cytolysin, a secreted calcineurin-like phosphatase	U	Intracellular trafficking, secretion, and vesicular transport ;	IPR000413 [Integrin alpha chain] ; IPR013517[FG-GAP repeat] ; IPR013519[Integrin alpha beta-propellor] ; IPR013649[Integrin alpha-2]
A0A3Q1MJB2	Fibulin-1	FBLN1	1.01476e+09	8.65263e+08	1.18316e+09	5.2829e+08	5.65386e+08	2.97214e+08	2.20232	0.0109748	1.13902	up	3	Molecular Function:calcium ion binding (GO:0005509),Molecular Function:protein binding (GO:0005515),Cellular Component:extracellular region (GO:0005576)	fibulin 1/2	--	--	--	--	--	IPR000020 [Anaphylatoxin/fibulin] ; IPR000742[EGF-like domain] ; IPR001881[EGF-like calcium-binding domain] ; IPR026823[Complement Clr-like EGF domain]
A0A3Q1MKJ7	Glucosidase 2 subunit beta	PRKCSH	9.00268e+08	8.88808e+08	1.07805e+09	3.33518e+08	2.75879e+08	1.60947e+08	3.72188	0.000924793	1.89603	up	2	Molecular Function:calcium ion binding (GO:0005509),Biological Process:N-glycan processing (GO:0006491)	protein kinase C substrate 80K-H	--	ko04141 Protein processing in endoplasmic reticulum	--	--	--	IPR002048 [EF-hand domain] ; IPR009011[Mannose-6-phosphate receptor binding domain] ; IPR026874[Glucosidase 2 subunit beta] ; IPR028146[Glucosidase II beta subunit, N-terminal]
G3N2L2	Reticulocalbin 1	RCN1	2.21502e+09	2.32162e+09	2.59371e+09	9.41443e+08	9.59208e+08	6.28415e+08	2.81936	0.000596101	1.49537	up	1	Molecular Function:calcium ion binding (GO:0005509)	--	--	--	--	--	--	IPR002048 [EF-hand domain] ; IPR027241[Reticulocalbin-1]
G3X6N3	Beta-1 metal-binding globulin	TF	9121695	8.81058e+06	8.22121e+06	2.58006e+06	3.76022e+06	4.19114e+06	2.48338	0.000690324	1.3123	up	--	--	transferrin	--	ko04066 HIF-1 signaling pathway ko04216 Ferroptosis ko04978 Mineral absorption	--	--	--	IPR001156 [Transferrin-like domain]
Q27971	Calpain-2 catalytic subunit	CAPN2	7.18545e+07	2.40846e+08	1.14449e+08	5.07675e+08	5.47462e+08	5.72325e+08	0.262463	0.00178571	-1.92981	down	5	Molecular Function:calcium-dependent cysteine-type endopeptidase activity (GO:0004198),Molecular Function:calcium ion binding (GO:0005509),Cellular Component:intracellular (GO:0005622),Biological Process:proteolysis (GO:0006508),Biological Process:regulation of cytoskeleton organization (GO:0051493)	calpain-2	3.4.22.53	ko04141 Protein processing in endoplasmic reticulum ko04210 Apoptosis ko04217 Necroptosis ko04218 Cellular senescence ko04510 Focal adhesion ko05010 Alzheimer's disease	Serine protease, subtilase family	O	Posttranslational modification, protein turnover, chaperones ;	IPR001300 [Peptidase C2, calpain, catalytic domain] ; IPR002048[EF-hand domain] ; IPR022682[Peptidase C2, calpain, large subunit, domain III] ; IPR022683[Peptidase C2, calpain, domain III] ; IPR022684[Peptidase C2, calpain family] ; IPR029539[Calpain-2]
A0A3Q1MUD4	High density lipoprotein binding protein	HDLBP	3.81201e+07	1.66752e+08	5.14489e+07	3.61609e+08	3.73615e+08	4.19208e+08	0.222032	0.00253166	-2.17116	down	2	Molecular Function:nucleic acid binding (GO:0003676),Molecular Function:RNA binding (GO:0003723)	--	--	--	--	--	--	IPR004087 [K Homology domain] ; IPR004088[K Homology domain, type 1]
A0A3Q1N1J8	Neural cell adhesion molecule 1	NCAM1	5.4923e+06	1.97434e+06	2.53533e+06	0	0	0	Inf	0	Inf	up	3	Molecular Function:protein binding (GO:0005515),Biological Process:cell adhesion (GO:0007155),Cellular Component:membrane (GO:0016020)	neural cell adhesion molecule	--	ko04514 Cell adhesion molecules (CAMs) ko05020 Prion diseases	Outer membrane protein assembly factor BamB, contains PQQ-like beta-propeller repeat	M	Cell wall/membrane/envelope biogenesis ;	IPR003598 [Immunoglobulin subtype 2] ; IPR003599[Immunoglobulin subtype] ; IPR003961[Fibronectin type III] ; IPR007110[Immunoglobulin-like domain] ; IPR009138[Neural cell adhesion] ; IPR013098[Immunoglobulin I-set]
Q2HJ89	Peptidyl-prolyl cis-trans isomerase FKBP10	FKBP10	1.42388e+09	1.58809e+09	1.89583e+09	4.35992e+08	4.50242e+08	3.56948e+08	3.94778	0.000985641	1.98104	up	1	Molecular Function:calcium ion binding (GO:0005509)	FK506-binding protein 9/10	5.2.1.8	--	FKBP-type peptidyl-prolyl cis-trans isomerase	O	Posttranslational modification, protein turnover, chaperones ;	IPR001179 [FKBP-type peptidyl-prolyl cis-trans isomerase domain] ; IPR002048[EF-hand domain] ; IPR023566[Peptidyl-prolyl cis-trans isomerase, FKBP-type]
E9RHW1	Heat shock 27 kDa protein	HSPB1	7149850455	5.99221e+09	6.48129e+09	4.26995e+09	4.51938e+09	3.32043e+09	1.62046	0.0072318	0.696401	up	--	--	heat shock protein beta-1	--	ko04010 MAPK signaling pathway ko04370 VEGF signaling pathway ko05146 Amoebiasis ko05169 Epstein-Barr virus infection	--	--	--	IPR001436 [Alpha crystallin/Heat shock protein] ; IPR002068[Alpha crystallin/Hsp20 domain] ; IPR031107[Small heat shock protein HSP20]
A4FUY3	Procollagen-proline 3-dioxygenase	P3H1	4.13959e+08	4.92577e+08	6.3708e+08	2.27264e+08	2.35272e+08	1.44567e+08	2.54259	0.0119952	1.3463	up	4	Molecular Function:iron ion binding (GO:0005506),Molecular Function:oxidoreductase activity (GO:0016491),Molecular Function:L-ascorbic acid binding (GO:0031418),Biological Process:oxidation-reduction process (GO:0055114)	leucine proline-enriched proteoglycan (leprecan)	--	--	Predicted 2-oxoglutarate- and Fe(II)-dependent dioxygenase YbiX	R	General function prediction only ;	IPR005123 [Oxoglutarate/iron-dependent dioxygenase] ; IPR006620[Prolyl 4-hydroxylase, alpha subunit]
A0A3Q1M4H2	ADAM metallopeptidase domain 9	ADAM9	386518005	4.1325e+08	5.70591e+08	1.16235e+08	1.21819e+08	6.15451e+07	4.57398	0.00414435	2.19345	up	3	Molecular Function:metalloendopeptidase activity (GO:0004222),Molecular Function:protein binding (GO:0005515),Biological Process:proteolysis (GO:0006508)	disintegrin and metalloproteinase domain-containing protein 9	3.4.24.-	--	--	--	--	IPR000742 [EGF-like domain] ; IPR001590[Peptidase M12B, ADAM/reprolysin] ; IPR001762[Disintegrin domain] ; IPR002870[Peptidase M12B, propeptide] ; IPR006586[ADAM, cysteine-rich]
A4IFK4	SYNPO2 protein	SYNPO2	2.8822e+08	2.8216e+08	2.65144e+08	3.60921e+08	4.24869e+08	3.82458e+08	0.715193	0.00518611	-0.483595	down	1	Molecular Function:protein binding (GO:0005515)	--	--	--	--	--	--	IPR001478 [PDZ domain]
A0A3Q1MJD5	Heterogeneous nuclear ribonucleoprotein M	HNRNPM	1.55289e+07	1.13366e+07	8.06178e+06	2.36882e+07	2.09079e+07	3.04424e+07	0.465458	0.0198746	-1.10328	down	2	Molecular Function:nucleic acid binding (GO:0003676),Molecular Function:RNA binding (GO:0003723)	heterogeneous nuclear ribonucleoprotein M	--	ko03040 Spliceosome	RNA recognition motif (RRM) domain	J	Translation, ribosomal structure and biogenesis ;	IPR000504 [RNA recognition motif domain] ; IPR024666[Heterogeneous nuclear ribonucleoprotein M, PY nuclear localisation signal] ; IPR024667[Heterogeneous nuclear ribonucleoprotein M]
A0A3Q1MM55	Glucose-6-phosphate 1-dehydrogenase	G6PD	1.44993e+08	3.28797e+08	2.97309e+08	5.57983e+08	5.28275e+08	7.2914e+08	0.424755	0.0146133	-1.2353	down	4	Molecular Function:glucose-6-phosphate dehydrogenase activity (GO:0004345),Biological Process:glucose metabolic process (GO:0006006),Molecular Function:NADP binding (GO:0050661),Biological Process:oxidation-reduction process (GO:0055114)	--	--	ko00030 Pentose phosphate pathway ko00480 Glutathione metabolism ko01100 Metabolic pathways ko01200 Carbon metabolism ko05230 Central carbon metabolism in cancer	Glucose-6-phosphate 1-dehydrogenase	G	Carbohydrate transport and metabolism ;	IPR001282 [Glucose-6-phosphate dehydrogenase] ; IPR022674[Glucose-6-phosphate dehydrogenase, NAD-binding] ; IPR022675[Glucose-6-phosphate dehydrogenase, C-terminal]
Q3ZCI9	T-complex protein 1 subunit theta	CCT8	9938477	1.70208e+07	1.06598e+07	2.15481e+07	3.43384e+07	4.39062e+07	0.376971	0.0390595	-1.40747	down	1	Molecular Function:ATP binding (GO:0005524)	T-complex protein 1 subunit theta	--	--	Chaperonin GroEL (HSP60 family)	O	Posttranslational modification, protein turnover, chaperones ;	IPR002423 [Chaperonin Cpn60/TCP-1 family] ; IPR017998[Chaperone tailless complex polypeptide 1 (TCP-1)]
A0A452DHZ5	Nucleobindin-1	NUCB1	3.88354e+08	3.93315e+08	4.98414e+08	1.45097e+08	1.55453e+08	1.47019e+08	2.86008	0.0157294	1.51606	up	1	Molecular Function:calcium ion binding (GO:0005509)	nucleobindin	--	--	--	--	--	IPR002048 [EF-hand domain]
P62261	14-3-3 protein epsilon	YWHAE	1.60006e+09	1.64627e+09	1.92963e+09	8.71691e+08	8.85706e+08	8.50045e+08	1.98508	0.0134811	0.989194	up	1	Molecular Function:protein domain specific binding (GO:0019904)	14-3-3 protein epsilon	--	ko04110 Cell cycle ko04114 Oocyte meiosis ko04151 PI3K-Akt signaling pathway ko04390 Hippo signaling pathway ko04722 Neurotrophin signaling pathway ko05169 Epstein-Barr virus infection ko05203 Viral carcinogenesis	--	--	--	IPR000308 [14-3-3 protein] ; IPR023410[14-3-3 domain]
Q863B3	Staphylococcal nuclease domain-containing protein 1	SND1	6.46458e+07	1.95372e+08	1.05509e+08	4.28932e+08	4.44715e+08	5.02809e+08	0.265557	0.00165408	-1.91291	down	--	--	staphylococcal nuclease domain-containing protein 1	--	ko05169 Epstein-Barr virus infection ko05203 Viral carcinogenesis	Endonuclease YncB, thermonuclease family	L	Replication, recombination and repair ;	IPR002999 [Tudor domain] ; IPR016071[Staphylococcal nuclease (SNase-like), OB-fold]
A0A3Q1MXL6	Kinesin-like protein	KIF5B	2.06931e+07	6.81122e+07	2.39635e+07	1.45077e+08	1.33645e+08	1.80288e+08	0.245679	0.00512163	-2.02516	down	4	Molecular Function:microtubule motor activity (GO:0003777),Molecular Function:ATP binding (GO:0005524),Biological Process:microtubule-based movement (GO:0007018),Molecular Function:microtubule binding (GO:0008017)	kinesin family member 5	--	ko04144 Endocytosis ko04728 Dopaminergic synapse	--	--	--	IPR001752 [Kinesin motor domain]
P67808	Y-box-binding protein 1	YBX1	4.98641e+08	4.02108e+08	5.4337e+08	1.54648e+08	1.25158e+08	7.68431e+07	4.04913	0.00157747	2.01761	up	2	Molecular Function:nucleic acid binding (GO:0003676),Molecular Function:DNA binding (GO:0003677)	Y-box-binding protein 1	--	--	Cold shock protein, CspA family	K	Transcription ;	IPR002059 [Cold-shock protein, DNA-binding] ; IPR011129[Cold shock domain]
A0A3Q1MP70	Glucose-6-phosphate isomerase	GPI	384232350	5.90107e+08	5.98274e+08	8.09202e+08	7.27641e+08	9.90403e+08	0.622264	0.0382783	-0.684402	down	3	Molecular Function:glucose-6-phosphate isomerase activity (GO:0004347),Biological Process:gluconeogenesis (GO:0006094),Biological Process:glycolytic process (GO:0006096)	glucose-6-phosphate isomerase	5.3.1.9	ko00010 Glycolysis / Gluconeogenesis ko00030 Pentose phosphate pathway ko00500 Starch and sucrose metabolism ko00520 Amino sugar and nucleotide sugar metabolism ko01100 Metabolic pathways ko01200 Carbon metabolism	Glucose-6-phosphate isomerase	G	Carbohydrate transport and metabolism ;	IPR001672 [Phosphoglucose isomerase (PGI)]
A0A3Q1LVS2	Kinectin 1	KTN1	1.60076e+07	9.91959e+07	4.30263e+07	2.09449e+08	2.23345e+08	2.04531e+08	0.248272	0.00314688	-2.01001	down	2	Biological Process:microtubule-based movement (GO:0007018),Molecular Function:kinesin binding (GO:0019894)	kinectin	--	--	--	--	--	IPR024854 [Kinectin]
A0JN43	Extended synaptotagmin 1	ESYT1	40716282	1.36635e+08	7.0579e+07	3.70901e+08	3.86407e+08	5.47206e+08	0.190055	0.00504799	-2.39551	down	2	Molecular Function:protein binding (GO:0005515),Molecular Function:lipid binding (GO:0008289)	--	--	--	--	--	--	IPR000008 [C2 domain] ; IPR031468[Synaptotagmin-like mitochondrial-lipid-binding domain]
E1BBY7	Heat shock 70 kDa protein 4	HSPA4	3.88538e+07	1.58142e+08	5.54837e+07	2.51113e+08	2.78187e+08	3.74196e+08	0.279447	0.014715	-1.83935	down	--	--	heat shock 70kDa protein 4	--	ko04530 Tight junction ko04612 Antigen processing and presentation	Molecular chaperone DnaK (HSP70)	O	Posttranslational modification, protein turnover, chaperones ;	IPR013126 [Heat shock protein 70 family]
P63103	14-3-3 protein zeta/delta	YWHAZ	1812405166	2.03457e+09	2.37235e+09	1.38554e+09	1.15504e+09	9.89426e+08	1.76184	0.0108264	0.817085	up	1	Molecular Function:protein domain specific binding (GO:0019904)	14-3-3 protein beta/theta/zeta	--	ko04110 Cell cycle ko04114 Oocyte meiosis ko04151 PI3K-Akt signaling pathway ko04390 Hippo signaling pathway ko05161 Hepatitis B ko05169 Epstein-Barr virus infection ko05203 Viral carcinogenesis	--	--	--	IPR000308 [14-3-3 protein] ; IPR023410[14-3-3 domain]
Q3T0K2	T-complex protein 1 subunit gamma	CCT3	133600223	3.26336e+08	1.80198e+08	5.64076e+08	5.31088e+08	7.20602e+08	0.352543	0.00892812	-1.50413	down	3	Molecular Function:ATP binding (GO:0005524),Biological Process:protein folding (GO:0006457),Molecular Function:unfolded protein binding (GO:0051082)	T-complex protein 1 subunit gamma	--	--	Chaperonin GroEL (HSP60 family)	O	Posttranslational modification, protein turnover, chaperones ;	IPR002423 [Chaperonin Cpn60/TCP-1 family] ; IPR012719[T-complex protein 1, gamma subunit] ; IPR017998[Chaperone tailless complex polypeptide 1 (TCP-1)]
A1L5A7	Drebrin 1	DBN1	61616020	6.9414e+07	4.04536e+07	9.41957e+07	1.15438e+08	1.02942e+08	0.548615	0.011446	-0.866134	down	2	Molecular Function:protein binding (GO:0005515),Molecular Function:zinc ion binding (GO:0008270)	--	--	--	--	--	--	IPR001478 [PDZ domain] ; IPR001781[Zinc finger, LIM-type]
A0A3Q1LRR3	Cellular communication network factor 1	CCN1	6.36077e+08	7.00266e+08	7.88663e+08	2.43695e+08	2.39466e+08	1.24018e+08	3.4998	0.00102278	1.80727	up	4	Biological Process:regulation of cell growth (GO:0001558),Molecular Function:protein binding (GO:0005515),Molecular Function:insulin-like growth factor binding (GO:0005520),Cellular Component:extracellular region (GO:0005576)	cysteine rich protein 61	--	--	--	--	--	IPR000867 [Insulin-like growth factor-binding protein, IGFBP] ; IPR000884[Thrombospondin type-1 (TSP1) repeat] ; IPR001007[VWFC domain] ; IPR006207[Cystine knot, C-terminal] ; IPR006208[Glycoprotein hormone subunit beta, cystine knot]
F1MNN6	Major vault protein	MVP	87854112	1.73898e+08	1.56542e+08	3.33233e+08	2.79023e+08	3.41837e+08	0.438421	0.00553256	-1.18961	down	--	--	major vault protein	--	--	Uncharacterized membrane protein YqiK, contains Band7/PHB/SPFH domain	S	Function unknown ;	IPR002499 [Major vault protein, N-terminal] ; IPR021870[Major vault protein, shoulder domain]
E1BC59	Protein phosphatase 1 regulatory subunit	PPP1R12A	1.66888e+08	2.00342e+08	1.4787e+08	2.62044e+08	2.83956e+08	2.25189e+08	0.66793	0.0206429	-0.582231	down	2	Molecular Function:protein binding (GO:0005515),Molecular Function:protein kinase binding (GO:0019901)	protein phosphatase 1 regulatory subunit 12A	--	ko04022 cGMP-PKG signaling pathway ko04024 cAMP signaling pathway ko04270 Vascular smooth muscle contraction ko04510 Focal adhesion ko04611 Platelet activation ko04810 Regulation of actin cytoskeleton ko04921 Oxytocin signaling pathway ko05205 Proteoglycans in cancer	Chromosome segregation ATPase	D	Cell cycle control, cell division, chromosome partitioning ;	IPR002110 [Ankyrin repeat] ; IPR020683[Ankyrin repeat-containing domain] ; IPR031775[cGMP-dependent protein kinase, interacting domain]
F1N2D3	Tight junction protein 1	TJP1	6.7328e+07	1.32348e+08	8.4406e+07	2.17022e+08	2.05496e+08	2.0458e+08	0.453011	0.00452244	-1.14238	down	2	Molecular Function:protein binding (GO:0005515),Cellular Component:bicellular tight junction (GO:0005923)	tight junction protein 1	--	ko04520 Adherens junction ko04530 Tight junction ko04540 Gap junction ko05132 Salmonella infection	--	--	--	IPR000906 [ZU5 domain] ; IPR001452[SH3 domain] ; IPR001478[PDZ domain] ; IPR005417[Tight junction protein ZO] ; IPR005418[Tight junction protein ZO-1] ; IPR008144[Guanylate kinase-like domain] ; IPR008145[Guanylate kinase/L-type calcium channel beta subunit] ; IPR011511[Variant SH3 domain]
Q3B7M5	LIM and SH3 domain protein 1	LASP1	4.75892e+09	3.507e+09	3.47901e+09	2.55341e+09	2.56169e+09	1.68743e+09	1.72655	0.0323717	0.787896	up	2	Molecular Function:protein binding (GO:0005515),Molecular Function:zinc ion binding (GO:0008270)	--	--	--	--	--	--	IPR000900 [Nebulin repeat] ; IPR001452[SH3 domain] ; IPR001781[Zinc finger, LIM-type]
Q3MHY1	Cysteine and glycine-rich protein 1	CSRP1	3.58576e+09	2.61397e+09	3.41233e+09	1.62488e+09	1.90578e+09	1.83371e+09	1.79184	0.0103812	0.841439	up	1	Molecular Function:zinc ion binding (GO:0008270)	cysteine and glycine-rich protein	--	--	--	--	--	IPR001781 [Zinc finger, LIM-type]
Q3SX40	PDZ and LIM domain protein 7	PDLIM7	2.37612e+06	3.55134e+06	1.28984e+06	4.60158e+06	8.72387e+06	5.74924e+06	0.378371	0.0468113	-1.40213	down	2	Molecular Function:protein binding (GO:0005515),Molecular Function:zinc ion binding (GO:0008270)	--	--	--	--	--	--	IPR001478 [PDZ domain] ; IPR001781[Zinc finger, LIM-type]
A2VDL8	Protein transport protein Sec23A	SEC23A	1.42867e+07	1.26258e+08	3.67989e+07	2.68485e+08	2.90491e+08	3.19728e+08	0.201824	0.00329904	-2.30883	down	4	Biological Process:intracellular protein transport (GO:0006886),Biological Process:ER to Golgi vesicle-mediated transport (GO:0006888),Molecular Function:zinc ion binding (GO:0008270),Cellular Component:COPII vesicle coat (GO:0030127)	protein transport protein SEC23	--	ko04141 Protein processing in endoplasmic reticulum	--	--	--	IPR006895 [Zinc finger, Sec23/Sec24-type] ; IPR006896[Sec23/Sec24, trunk domain] ; IPR006900[Sec23/Sec24, helical domain] ; IPR007123[Gelsolin-like domain] ; IPR012990[Sec23/Sec24 beta-sandwich]
Q3SZN8	Ribonuclease inhibitor	RNH1	2.28167e+08	2.93996e+08	2.84302e+08	3.725e+08	3.98543e+08	4.08999e+08	0.68342	0.0058276	-0.549156	down	1	Molecular Function:protein binding (GO:0005515)	ribonuclease inhibitor	--	--	Leucine-rich repeat (LRR) protein	K	Transcription ;	IPR001611 [Leucine-rich repeat] ; IPR006553[Leucine-rich repeat, cysteine-containing subtype]
A6QLY8	IGFBP7 protein	IGFBP7	7.51095e+08	8.04265e+08	9.38824e+08	2.25397e+08	2.41443e+08	1.3588e+08	4.13821	0.000624946	2.04901	up	4	Biological Process:regulation of cell growth (GO:0001558),Molecular Function:protein binding (GO:0005515),Molecular Function:insulin-like growth factor binding (GO:0005520),Cellular Component:extracellular region (GO:0005576)	--	--	--	--	--	--	IPR000867 [Insulin-like growth factor-binding protein, IGFBP] ; IPR002350[Kazal domain] ; IPR003599[Immunoglobulin subtype] ; IPR007110[Immunoglobulin-like domain] ; IPR011390[Insulin-like growth factor binding protein-related protein (IGFBP-rP), MAC25] ; IPR013098[Immunoglobulin I-set]
A0A3Q1LKR8	Ubiquitin-activating enzyme E1	UBA1	29478454	1.18003e+08	4.59008e+07	2.91901e+08	2.84752e+08	3.61936e+08	0.206035	0.00248107	-2.27904	down	2	Biological Process:cellular protein modification process (GO:0006464),Molecular Function:small protein activating enzyme activity (GO:0008641)	ubiquitin-activating enzyme E1	6.2.1.45	ko04120 Ubiquitin mediated proteolysis ko05012 Parkinson's disease	Molybdopterin or thiamine biosynthesis adenylyltransferase	H	Coenzyme transport and metabolism ;	IPR000011 [Ubiquitin/SUMO-activating enzyme E1] ; IPR000594[THIF-type NAD/FAD binding fold] ; IPR018965[Ubiquitin-activating enzyme E1, C-terminal] ; IPR019572[Ubiquitin-activating enzyme, catalytic cysteine domain] ; IPR032418[Ubiquitin-activating enzyme E1, FCCH domain] ; IPR032420[Ubiquitin-activating enzyme E1, four-helix bundle]
Q56JV9	40S ribosomal protein S3a	RPS3A	1.55305e+09	1.31658e+09	1.3806e+09	7.81658e+08	9.03981e+08	6.80117e+08	1.79656	0.00279621	0.845241	up	3	Molecular Function:structural constituent of ribosome (GO:0003735),Cellular Component:ribosome (GO:0005840),Biological Process:translation (GO:0006412)	small subunit ribosomal protein S3Ae	--	ko03010 Ribosome	Ribosomal protein S3AE	J	Translation, ribosomal structure and biogenesis ;	IPR001593 [Ribosomal protein S3Ae]
A0A140T894	14-3-3 protein beta/alpha	YWHAB	728335497	6.16826e+08	7.2156e+08	2.79133e+08	2.94124e+08	2.0314e+08	2.66194	0.000715319	1.41248	up	1	Molecular Function:protein domain specific binding (GO:0019904)	14-3-3 protein beta/theta/zeta	--	ko04110 Cell cycle ko04114 Oocyte meiosis ko04151 PI3K-Akt signaling pathway ko04390 Hippo signaling pathway ko05161 Hepatitis B ko05169 Epstein-Barr virus infection ko05203 Viral carcinogenesis	--	--	--	IPR000308 [14-3-3 protein] ; IPR023410[14-3-3 domain]
A0A3Q1LV36	Importin 5	IPO5	6.21145e+06	6.13182e+07	1.38943e+07	1.32826e+08	1.38858e+08	2.304e+08	0.162172	0.0175579	-2.6244	down	3	Molecular Function:protein binding (GO:0005515),Biological Process:intracellular protein transport (GO:0006886),Molecular Function:Ran GTPase binding (GO:0008536)	--	--	--	--	--	--	IPR000357 [HEAT repeat] ; IPR001494[Importin-beta, N-terminal domain] ; IPR034085[TOG domain]
E1BMP2	SEC31 homolog A, COPII coat complex component	SEC31A	9.71461e+07	1.68922e+08	1.0357e+08	3.39411e+08	3.15352e+08	4.20464e+08	0.343777	0.00388315	-1.54045	down	1	Molecular Function:protein binding (GO:0005515)	protein transport protein SEC31	--	ko04141 Protein processing in endoplasmic reticulum	Predicted NTPase, NACHT family domain	T	Signal transduction mechanisms ;	IPR001680 [WD40 repeat] ; IPR017986[WD40-repeat-containing domain]
Q0VCK0	Bifunctional purine biosynthesis protein ATIC	ATIC	64614758	1.21517e+08	7.01251e+07	2.47669e+08	2.50292e+08	3.20041e+08	0.313272	0.00328896	-1.67451	down	3	Molecular Function:IMP cyclohydrolase activity (GO:0003937),Molecular Function:phosphoribosylaminoimidazolecarboxamide formyltransferase activity (GO:0004643),Biological Process:purine nucleotide biosynthetic process (GO:0006164)	--	--	ko00230 Purine metabolism ko00670 One carbon pool by folate ko01100 Metabolic pathways ko01523 Antifolate resistance	AICAR transformylase/IMP cyclohydrolase PurH	F	Nucleotide transport and metabolism ;	IPR002695 [AICARFT/IMPCHase bienzyme] ; IPR011607[Methylglyoxal synthase-like domain]
P20004	Aconitate hydratase, mitochondrial	ACO2	6.68075e+07	1.74127e+08	9.51519e+07	3.33496e+08	3.54918e+08	3.66274e+08	0.31866	0.00202792	-1.64991	down	1	Biological Process:metabolic process (GO:0008152)	aconitate hydratase	4.2.1.3	ko00020 Citrate cycle (TCA cycle) ko00630 Glyoxylate and dicarboxylate metabolism ko01100 Metabolic pathways ko01200 Carbon metabolism ko01210 2-Oxocarboxylic acid metabolism ko01230 Biosynthesis of amino acids	Aconitase A	C	Energy production and conversion ;	IPR000573 [Aconitase A/isopropylmalate dehydratase small subunit, swivel domain] ; IPR001030[Aconitase/3-isopropylmalate dehydratase large subunit, alpha/beta/alpha domain]
A0A3Q1MQS3	14-3-3 protein theta	YWHAQ	3.48411e+08	3.88031e+08	3.79279e+08	2.31721e+08	2.07553e+08	2.65056e+08	1.58409	0.00262083	0.663653	up	1	Molecular Function:protein domain specific binding (GO:0019904)	14-3-3 protein beta/theta/zeta	--	ko04110 Cell cycle ko04114 Oocyte meiosis ko04151 PI3K-Akt signaling pathway ko04390 Hippo signaling pathway ko05161 Hepatitis B ko05169 Epstein-Barr virus infection ko05203 Viral carcinogenesis	--	--	--	IPR000308 [14-3-3 protein] ; IPR023410[14-3-3 domain]
A0A452DIJ9	Plasminogen activator inhibitor 1	SERPINE1	8.54486e+08	7.60749e+08	8.37119e+08	2.76785e+08	3.07451e+08	1.1157e+08	3.52448	0.00096102	1.81741	up	1	Cellular Component:extracellular space (GO:0005615)	plasminogen activator inhibitor 1	--	ko04066 HIF-1 signaling pathway ko04115 p53 signaling pathway ko04218 Cellular senescence ko04371 Apelin signaling pathway ko04390 Hippo signaling pathway ko04610 Complement and coagulation cascades ko04933 AGE-RAGE signaling pathway in diabetic complications ko05142 Chagas disease (American trypanosomiasis)	Serine protease inhibitor	O	Posttranslational modification, protein turnover, chaperones ;	IPR000215 [Serpin family] ; IPR023796[Serpin domain]
D3U796	Nucleophosmin	NPM	1843127202	1.78725e+09	2.01025e+09	9.34642e+08	8.19734e+08	5.5283e+08	2.44479	0.00107297	1.28971	up	1	Molecular Function:nucleic acid binding (GO:0003676)	nucleophosmin 1	--	--	--	--	--	IPR004301 [Nucleoplasmin family] ; IPR024057[Nucleoplasmin core domain] ; IPR032569[Nucleophosmin, C-terminal]
Q3T0L2	Endoplasmic reticulum resident protein 44	ERP44	4.59618e+08	3.4382e+08	4.33511e+08	2.68925e+08	2.84096e+08	2.19198e+08	1.60181	0.0182085	0.679705	up	1	Biological Process:cell redox homeostasis (GO:0045454)	endoplasmic reticulum resident protein 44	--	--	Negative regulator of GroEL, contains thioredoxin-like and TPR-like domains	O	Posttranslational modification, protein turnover, chaperones ;	IPR013766 [Thioredoxin domain]
A1A4J1	ATP-dependent 6-phosphofructokinase, liver type	PFKL	1.56485e+07	6.5395e+07	1.96239e+07	1.681e+08	1.74573e+08	2.23003e+08	0.177959	0.00276102	-2.49038	down	3	Molecular Function:6-phosphofructokinase activity (GO:0003872),Biological Process:fructose 6-phosphate metabolic process (GO:0006002),Biological Process:glycolytic process (GO:0006096)	6-phosphofructokinase 1	2.7.1.11	ko00010 Glycolysis / Gluconeogenesis ko00030 Pentose phosphate pathway ko00051 Fructose and mannose metabolism ko00052 Galactose metabolism ko01100 Metabolic pathways ko01200 Carbon metabolism ko01230 Biosynthesis of amino acids ko03018 RNA degradation ko04152 AMPK signaling pathway ko05230 Central carbon metabolism in cancer	6-phosphofructokinase	G	Carbohydrate transport and metabolism ;	IPR000023 [Phosphofructokinase domain] ; IPR022953[ATP-dependent 6-phosphofructokinase]
A0A3Q1MTU2	Uncharacterized protein	NOTCH2	1.28698e+08	1.59373e+08	1.65241e+08	7.22922e+07	7.89325e+07	7.13262e+07	2.03689	0.00266607	1.02637	up	7	Molecular Function:receptor activity (GO:0004872),Molecular Function:calcium ion binding (GO:0005509),Molecular Function:protein binding (GO:0005515),Biological Process:Notch signaling pathway (GO:0007219),Biological Process:multicellular organism development (GO:0007275),Cellular Component:integral component of membrane (GO:0016021),Biological Process:cell differentiation (GO:0030154)	Notch 2	--	ko01522 Endocrine resistance ko04330 Notch signaling pathway ko04658 Th1 and Th2 cell differentiation ko04919 Thyroid hormone signaling pathway ko05165 Human papillomavirus infection ko05200 Pathways in cancer ko05206 MicroRNAs in cancer ko05224 Breast cancer	Ankyrin repeat	T	Signal transduction mechanisms ;	IPR000742 [EGF-like domain] ; IPR000800[Notch domain] ; IPR001881[EGF-like calcium-binding domain] ; IPR002110[Ankyrin repeat] ; IPR010660[Notch, NOD domain] ; IPR011656[Notch, NODP domain] ; IPR013032[EGF-like, conserved site] ; IPR020683[Ankyrin repeat-containing domain] ; IPR022336[Neurogenic locus Notch 2] ; IPR024600[Domain of unknown function DUF3454, notch]
Q6EWQ7	Eukaryotic translation initiation factor 5A-1	EIF5A	1.05998e+09	7.83054e+08	8.42204e+08	4.62321e+08	4.89211e+08	3.98372e+08	1.98921	0.00730835	0.992195	up	6	Molecular Function:RNA binding (GO:0003723),Molecular Function:translation elongation factor activity (GO:0003746),Biological Process:translational frameshifting (GO:0006452),Molecular Function:ribosome binding (GO:0043022),Biological Process:positive regulation of translational elongation (GO:0045901),Biological Process:positive regulation of translational termination (GO:0045905)	translation initiation factor 5A	--	--	Translation elongation factor P (EF-P)/translation initiation factor 5A (eIF-5A)	J	Translation, ribosomal structure and biogenesis ;	IPR001884 [Translation elongation factor IF5A] ; IPR020189[Translation elongation factor, IF5A C-terminal]
O62768	Thioredoxin reductase 1, cytoplasmic	TXNRD1	9.69968e+07	1.2668e+08	7.45616e+07	3.36714e+08	3.60555e+08	4.92654e+08	0.250637	0.00425428	-1.99633	down	3	Molecular Function:oxidoreductase activity (GO:0016491),Biological Process:cell redox homeostasis (GO:0045454),Biological Process:oxidation-reduction process (GO:0055114)	thioredoxin reductase (NADPH)	1.8.1.9	ko00450 Selenocompound metabolism ko05200 Pathways in cancer ko05225 Hepatocellular carcinoma	Pyruvate/2-oxoglutarate dehydrogenase complex, dihydrolipoamide dehydrogenase (E3) component or related enzyme	C	Energy production and conversion ;	IPR004099 [Pyridine nucleotide-disulphide oxidoreductase, dimerisation domain] ; IPR023753[FAD/NAD(P)-binding domain]
P41541	General vesicular transport factor p115	USO1	8.42381e+06	9.52166e+07	5.65192e+07	1.47191e+08	1.60793e+08	2.00346e+08	0.31507	0.0175029	-1.66625	down	7	Cellular Component:Golgi membrane (GO:0000139),Molecular Function:protein binding (GO:0005515),Cellular Component:cytoplasm (GO:0005737),Biological Process:intracellular protein transport (GO:0006886),Molecular Function:protein transporter activity (GO:0008565),Cellular Component:membrane (GO:0016020),Biological Process:vesicle fusion with Golgi apparatus (GO:0048280)	--	--	--	--	--	--	IPR000225 [Armadillo] ; IPR006953[Vesicle tethering protein Uso1/P115-like , head domain] ; IPR006955[Uso1/p115-like vesicle tethering protein, C-terminal]
E1BDG9	10-formyltetrahydrofolate dehydrogenase	ALDH1L2	1.87832e+07	6.2498e+07	2.81124e+07	1.75539e+08	1.75656e+08	2.25337e+08	0.189744	0.00184601	-2.39787	down	4	Biological Process:metabolic process (GO:0008152),Biological Process:biosynthetic process (GO:0009058),Molecular Function:oxidoreductase activity (GO:0016491),Biological Process:oxidation-reduction process (GO:0055114)	formyltetrahydrofolate dehydrogenase	1.5.1.6	ko00670 One carbon pool by folate	Acyl-CoA reductase or other NAD-dependent aldehyde dehydrogenase	C	Energy production and conversion ;	IPR002376 [Formyl transferase, N-terminal] ; IPR005793[Formyl transferase, C-terminal] ; IPR009081[Phosphopantetheine binding ACP domain] ; IPR015590[Aldehyde dehydrogenase domain]
A0A3Q1LFJ4	LIM domain 7	LMO7	1.7224e+07	7.67017e+07	3.38882e+07	1.5464e+08	1.69836e+08	1.85371e+08	0.250691	0.00301227	-1.99602	down	4	Molecular Function:protein binding (GO:0005515),Molecular Function:zinc ion binding (GO:0008270),Biological Process:regulation of signaling (GO:0023051),Biological Process:regulation of cell adhesion (GO:0030155)	F-box protein 20	--	ko04520 Adherens junction	--	--	--	IPR001478 [PDZ domain] ; IPR001715[Calponin homology domain] ; IPR001781[Zinc finger, LIM-type] ; IPR003096[Smooth muscle protein/calponin] ; IPR029978[LIM domain only protein 7] ; IPR031865[Domain of unknown function DUF4757]
Q2TA49	Vasodilator-stimulated phosphoprotein	VASP	3.33276e+08	4.6087e+08	4.91558e+08	3.2115e+08	2.45044e+08	1.75367e+08	1.73378	0.0475602	0.793923	up	1	Biological Process:actin polymerization or depolymerization (GO:0008154)	vasodilator-stimulated phosphoprotein	--	ko04015 Rap1 signaling pathway ko04022 cGMP-PKG signaling pathway ko04510 Focal adhesion ko04530 Tight junction ko04611 Platelet activation ko04666 Fc gamma R-mediated phagocytosis ko04670 Leukocyte transendothelial migration	--	--	--	IPR000697 [WH1/EVH1 domain] ; IPR014885[VASP tetramerisation] ; IPR034367[Vasodilator-stimulated phosphoprotein]
P07688	Cathepsin B	CTSB	5.53543e+08	4.5744e+08	4.85603e+08	1.93571e+08	2.25194e+08	1.61087e+08	2.58098	0.000848439	1.36792	up	4	Molecular Function:cysteine-type endopeptidase activity (GO:0004197),Biological Process:proteolysis (GO:0006508),Molecular Function:cysteine-type peptidase activity (GO:0008234),Biological Process:regulation of catalytic activity (GO:0050790)	cathepsin B	3.4.22.1	ko04140 Autophagy - animal ko04142 Lysosome ko04210 Apoptosis ko04612 Antigen processing and presentation ko04621 NOD-like receptor signaling pathway ko04924 Renin secretion	Cysteine protease, C1A family	O	Posttranslational modification, protein turnover, chaperones ;	IPR000668 [Peptidase C1A, papain C-terminal] ; IPR012599[Peptidase C1A, propeptide] ; IPR013128[Peptidase C1A] ; IPR015643[Peptidase C1A, cathepsin B]
P80724	Brain acid soluble protein 1	BASP1	319264669	2.83881e+08	4.10135e+08	1.13429e+08	1.09163e+08	4.76952e+07	3.74889	0.00457837	1.90646	up	--	--	brain acid soluble protein 1	--	--	--	--	--	IPR008408 [Brain acid soluble protein 1]
A0A3Q1LUJ8	Sodium/potassium-transporting ATPase subunit alpha	ATP1A1	2.19725e+07	8.31774e+07	3.21837e+07	2.22833e+08	2.47423e+08	3.33223e+08	0.170924	0.00446184	-2.54858	down	2	Molecular Function:nucleotide binding (GO:0000166),Molecular Function:metal ion binding (GO:0046872)	sodium/potassium-transporting ATPase subunit alpha	3.6.3.9	ko04022 cGMP-PKG signaling pathway ko04024 cAMP signaling pathway ko04260 Cardiac muscle contraction ko04261 Adrenergic signaling in cardiomyocytes ko04911 Insulin secretion ko04918 Thyroid hormone synthesis ko04919 Thyroid hormone signaling pathway ko04925 Aldosterone synthesis and secretion ko04960 Aldosterone-regulated sodium reabsorption ko04961 Endocrine and other factor-regulated calcium re…	Magnesium-transporting ATPase (P-type)	P	Inorganic ion transport and metabolism ;	IPR004014 [Cation-transporting P-type ATPase, N-terminal] ; IPR006068[Cation-transporting P-type ATPase, C-terminal] ; IPR008250[P-type ATPase, A domain]
F1N0E5	T-complex protein 1 subunit delta	CCT4	8.63269e+07	2.55073e+08	1.26643e+08	4.45029e+08	4.08749e+08	5.19612e+08	0.340794	0.00752924	-1.55303	down	3	Molecular Function:ATP binding (GO:0005524),Biological Process:protein folding (GO:0006457),Molecular Function:unfolded protein binding (GO:0051082)	T-complex protein 1 subunit delta	--	--	Chaperonin GroEL (HSP60 family)	O	Posttranslational modification, protein turnover, chaperones ;	IPR002423 [Chaperonin Cpn60/TCP-1 family] ; IPR012717[T-complex protein 1, delta subunit] ; IPR017998[Chaperone tailless complex polypeptide 1 (TCP-1)]
Q5EAD2	D-3-phosphoglycerate dehydrogenase	PHGDH	1.25303e+08	3.43072e+08	1.68529e+08	5.84556e+08	6.52976e+08	8.04703e+08	0.311866	0.00731745	-1.681	down	3	Biological Process:metabolic process (GO:0008152),Molecular Function:NAD binding (GO:0051287),Biological Process:oxidation-reduction process (GO:0055114)	--	--	ko00260 Glycine, serine and threonine metabolism ko01100 Metabolic pathways ko01200 Carbon metabolism ko01230 Biosynthesis of amino acids	Phosphoglycerate dehydrogenase or related dehydrogenase	HR	Coenzyme transport and metabolism ; General function prediction only ;	IPR006139 [D-isomer specific 2-hydroxyacid dehydrogenase, catalytic domain] ; IPR006140[D-isomer specific 2-hydroxyacid dehydrogenase, NAD-binding domain]
A4FUC8	Cysteinyl-tRNA synthetase	CARS1	1.54014e+07	5.03107e+07	3.47588e+07	1.99744e+08	1.70507e+08	2.41685e+08	0.164185	0.00176512	-2.6066	down	--	--	cysteinyl-tRNA synthetase	6.1.1.16	ko00970 Aminoacyl-tRNA biosynthesis	Cysteinyl-tRNA synthetase	J	Translation, ribosomal structure and biogenesis ;	IPR024909 [Cysteinyl-tRNA synthetase/mycothiol ligase] ; IPR032678[tRNA synthetases class I, catalytic domain]
A0A3Q1LIJ0	Y-box binding protein 3	YBX3	1.07143e+08	1.15146e+08	1.60681e+08	3.01724e+07	2.7948e+07	1.62536e+07	5.14925	0.0039482	2.36436	up	2	Molecular Function:nucleic acid binding (GO:0003676),Molecular Function:DNA binding (GO:0003677)	cold shock domain protein A	--	ko04530 Tight junction	Cold shock protein, CspA family	K	Transcription ;	IPR002059 [Cold-shock protein, DNA-binding] ; IPR011129[Cold shock domain]
A0A3Q1LUG9	Uncharacterized protein	TXNDC5	768959983	9.2728e+08	9.33225e+08	6.23012e+08	5.69265e+08	4.14875e+08	1.6361	0.0144113	0.710262	up	1	Biological Process:cell redox homeostasis (GO:0045454)	thioredoxin domain-containing protein 5	--	ko04141 Protein processing in endoplasmic reticulum	Negative regulator of GroEL, contains thioredoxin-like and TPR-like domains	O	Posttranslational modification, protein turnover, chaperones ;	IPR013766 [Thioredoxin domain]
Q1JPA2	Elongation factor 1-gamma (Fragment)	EEF1G	3.13863e+08	6.04281e+08	4.95015e+08	7.56406e+08	6.93793e+08	8.34399e+08	0.618559	0.0365061	-0.693016	down	3	Molecular Function:translation elongation factor activity (GO:0003746),Molecular Function:protein binding (GO:0005515),Biological Process:translational elongation (GO:0006414)	elongation factor 1-gamma	--	ko05134 Legionellosis	Glutathione S-transferase	O	Posttranslational modification, protein turnover, chaperones ;	IPR001662 [Translation elongation factor EF1B, gamma chain, conserved] ; IPR004045[Glutathione S-transferase, N-terminal] ; IPR004046[Glutathione S-transferase, C-terminal] ; IPR010987[Glutathione S-transferase, C-terminal-like]
Q08DS7	AP-1 complex subunit beta-1	AP2B1	1.01143e+07	6.89289e+07	2.83137e+07	1.58622e+08	1.43789e+08	2.24639e+08	0.203694	0.00993322	-2.29552	down	5	Molecular Function:protein binding (GO:0005515),Biological Process:intracellular protein transport (GO:0006886),Biological Process:vesicle-mediated transport (GO:0016192),Cellular Component:membrane coat (GO:0030117),Cellular Component:clathrin adaptor complex (GO:0030131)	AP-2 complex subunit beta-1	--	ko04144 Endocytosis ko04721 Synaptic vesicle cycle ko04961 Endocrine and other factor-regulated calcium reabsorption ko05016 Huntington's disease	Predicted NTPase, NACHT family domain	T	Signal transduction mechanisms ;	IPR000225 [Armadillo] ; IPR002553[Clathrin/coatomer adaptor, adaptin-like, N-terminal] ; IPR008152[Clathrin adaptor, alpha/beta/gamma-adaptin, appendage, Ig-like subdomain] ; IPR015151[Beta-adaptin appendage, C-terminal subdomain] ; IPR026739[AP complex subunit beta]
P56701	26S proteasome non-ATPase regulatory subunit 2	PSMD2	1.28182e+07	8.16647e+07	4.44984e+07	2.18687e+08	1.90742e+08	2.55756e+08	0.208936	0.0030553	-2.25887	down	3	Cellular Component:proteasome complex (GO:0000502),Molecular Function:enzyme regulator activity (GO:0030234),Biological Process:regulation of protein catabolic process (GO:0042176)	26S proteasome regulatory subunit N1	--	ko03050 Proteasome ko05169 Epstein-Barr virus infection	--	--	--	IPR002015 [Proteasome/cyclosome repeat] ; IPR016643[26S proteasome regulatory complex, non-ATPase subcomplex, Rpn1 subunit]
Q3ZBX5	Small inducible cytokine subfamily E, member 1 (Endothelial monocyte-activating)	SCYE1	1.9891e+08	1.18908e+08	1.4144e+08	6.191e+07	8.44094e+07	7.62868e+07	2.06309	0.0331377	1.04481	up	1	Molecular Function:tRNA binding (GO:0000049)	aminoacyl tRNA synthase complex-interacting multifunctional protein 1	--	--	tRNA-binding EMAP/Myf domain	J	Translation, ribosomal structure and biogenesis ;	IPR002547 [tRNA-binding domain]
E1BNE7	Caveolae associated protein 1	CAVIN1	5.81862e+08	3.94283e+08	4.76554e+08	1.71311e+08	2.40293e+08	1.29228e+08	2.68604	0.00859155	1.42548	up	2	Cellular Component:caveola (GO:0005901),Biological Process:termination of RNA polymerase I transcription (GO:0006363)	polymerase I and transcript release factor	--	--	--	--	--	IPR026752 [Cavin family] ; IPR033297[Polymerase I and transcript release factor]
P21856	Rab GDP dissociation inhibitor alpha	GDI1	6.03756e+07	1.00618e+08	8.20105e+07	1.31561e+08	1.14053e+08	1.32883e+08	0.642024	0.0262116	-0.6393	down	4	Molecular Function:GDP-dissociation inhibitor activity (GO:0005092),Molecular Function:Rab GDP-dissociation inhibitor activity (GO:0005093),Biological Process:small GTPase mediated signal transduction (GO:0007264),Biological Process:protein transport (GO:0015031)	Rab GDP dissociation inhibitor	--	--	--	--	--	IPR000806 [Rab GDI protein] ; IPR018203[GDP dissociation inhibitor]
A0A3Q1N6T1	NADH-cytochrome b5 reductase	CYB5R3	239592743	2.43352e+08	2.42227e+08	2.82098e+08	3.19346e+08	3.14694e+08	0.791553	0.0312853	-0.337242	down	2	Molecular Function:oxidoreductase activity (GO:0016491),Biological Process:oxidation-reduction process (GO:0055114)	cytochrome-b5 reductase	1.6.2.2	ko00520 Amino sugar and nucleotide sugar metabolism	Ferredoxin-NADP reductase	C	Energy production and conversion ;	IPR001433 [Oxidoreductase FAD/NAD(P)-binding] ; IPR001709[Flavoprotein pyridine nucleotide cytochrome reductase] ; IPR001834[NADH:cytochrome b5 reductase (CBR)] ; IPR008333[Oxidoreductase, FAD-binding domain] ; IPR017927[Ferredoxin reductase-type FAD-binding domain]
A6QLD6	MYO1B protein	MYO1B	2.37804e+06	2.22117e+07	9.73006e+06	1.1166e+08	1.1611e+08	1.77558e+08	0.0846717	0.00495384	-3.56198	down	4	Molecular Function:motor activity (GO:0003774),Molecular Function:protein binding (GO:0005515),Molecular Function:ATP binding (GO:0005524),Cellular Component:myosin complex (GO:0016459)	myosin I	--	--	--	--	--	IPR000048 [IQ motif, EF-hand binding site] ; IPR001609[Myosin head, motor domain] ; IPR010926[Class I myosin tail homology domain]
E1B7R4	Eukaryotic translation initiation factor 3 subunit A	EIF3A	9.57136e+07	1.89246e+08	1.65799e+08	3.25036e+08	2.7795e+08	3.14687e+08	0.491197	0.00782973	-1.02563	down	1	Molecular Function:protein binding (GO:0005515)	translation initiation factor 3 subunit A	--	ko03013 RNA transport	16S rRNA U516 pseudouridylate synthase RsuA and related 23S rRNA U2605, pseudouridylate synthases	J	Translation, ribosomal structure and biogenesis ;	IPR000717 [Proteasome component (PCI) domain]
A5PJY0	LMAN1 protein	LMAN1	5.43102e+08	3.79303e+08	4.95498e+08	2.3278e+08	3.45396e+08	1.74708e+08	1.8833	0.0337216	0.913261	up	3	Molecular Function:mannose binding (GO:0005537),Biological Process:ER to Golgi vesicle-mediated transport (GO:0006888),Cellular Component:membrane (GO:0016020)	lectin, mannose-binding 1	--	ko04141 Protein processing in endoplasmic reticulum	--	--	--	IPR005052 [Legume-like lectin] ; IPR033085[Protein ERGIC-53]
A2VDN7	Heterogeneous nuclear ribonucleoprotein U	HNRNPU	2.11182e+08	2.58249e+08	2.13596e+08	4.06187e+08	4.0722e+08	4.07046e+08	0.55965	0.00719838	-0.837403	down	2	Molecular Function:protein binding (GO:0005515),Cellular Component:nucleus (GO:0005634)	heterogeneous nuclear ribonucleoprotein U	--	ko03040 Spliceosome	--	--	--	IPR001870 [B30.2/SPRY domain] ; IPR003034[SAP domain] ; IPR003877[SPRY domain] ; IPR026745[Heterogeneous nuclear ribonucleoprotein U]
A7MBC5	Isoleucyl-tRNA synthetase	IARS1	3.00729e+07	7.01127e+07	3.25632e+07	1.69795e+08	1.67624e+08	2.4403e+08	0.228307	0.00611598	-2.13095	down	7	Molecular Function:nucleotide binding (GO:0000166),Molecular Function:aminoacyl-tRNA ligase activity (GO:0004812),Molecular Function:isoleucine-tRNA ligase activity (GO:0004822),Molecular Function:ATP binding (GO:0005524),Cellular Component:cytoplasm (GO:0005737),Biological Process:tRNA aminoacylation for protein translation (GO:0006418),Biological Process:isoleucyl-tRNA aminoacylation (GO:000642…	isoleucyl-tRNA synthetase	6.1.1.5	ko00970 Aminoacyl-tRNA biosynthesis	Isoleucyl-tRNA synthetase	J	Translation, ribosomal structure and biogenesis ;	IPR002300 [Aminoacyl-tRNA synthetase, class Ia] ; IPR002301[Isoleucine-tRNA ligase] ; IPR013155[Methionyl/Valyl/Leucyl/Isoleucyl-tRNA synthetase, anticodon-binding]
Q148K7	LDL receptor related protein associated protein 1	LRPAP1	5.049e+08	5.21477e+08	6.71205e+08	1.76827e+08	1.80933e+08	8.14211e+07	3.86533	0.00250199	1.95059	up	3	Cellular Component:endoplasmic reticulum (GO:0005783),Molecular Function:heparin binding (GO:0008201),Molecular Function:low-density lipoprotein particle receptor binding (GO:0050750)	alpha-2-macroglobulin receptor-associated protein	--	ko04979 Cholesterol metabolism	--	--	--	IPR009066 [Alpha-2-macroglobulin receptor-associated protein, domain 1] ; IPR010483[Alpha-2-macroglobulin RAP, C-terminal]
F1N0H4	Retinoic acid induced 14	RAI14	5.44542e+07	1.31358e+08	7.8831e+07	1.79708e+08	1.87956e+08	2.10032e+08	0.458101	0.0129348	-1.12626	down	1	Molecular Function:protein binding (GO:0005515)	--	--	--	Ankyrin repeat	T	Signal transduction mechanisms ;	IPR002110 [Ankyrin repeat] ; IPR020683[Ankyrin repeat-containing domain]
P61157	Actin-related protein 3	ACTR3	2.48817e+08	3.81689e+08	2.62565e+08	5.95269e+08	5.64552e+08	6.5583e+08	0.491874	0.00354156	-1.02364	down	4	Molecular Function:ATP binding (GO:0005524),Cellular Component:Arp2/3 protein complex (GO:0005885),Biological Process:actin filament organization (GO:0007015),Biological Process:Arp2/3 complex-mediated actin nucleation (GO:0034314)	actin-related protein 3	--	ko04530 Tight junction	Actin-related protein	Z	Cytoskeleton ;	IPR004000 [Actin family] ; IPR015623[Actin-related protein 3, metazoa]
A0A3Q1M3Y3	Dynactin subunit 1	DCTN1	5.202e+06	3.95385e+07	1.60103e+07	1.05596e+08	1.37764e+08	1.34293e+08	0.160864	0.00182642	-2.63609	down	3	Cellular Component:dynactin complex (GO:0005869),Biological Process:transport along microtubule (GO:0010970),Molecular Function:dynein binding (GO:0045502)	dynactin 1	--	ko04962 Vasopressin-regulated water reabsorption ko05016 Huntington's disease	Chromosome segregation ATPase	D	Cell cycle control, cell division, chromosome partitioning ;	IPR000938 [CAP Gly-rich domain] ; IPR022157[Dynein associated protein] ; IPR027663[Dynactin subunit 1]
A5D7C6	Post-proline cleaving enzyme	PREP	5.70119e+06	2.46584e+07	9.65687e+06	6.92535e+07	7.30638e+07	1.09621e+08	0.158834	0.00744505	-2.6544	down	4	Molecular Function:serine-type endopeptidase activity (GO:0004252),Biological Process:proteolysis (GO:0006508),Molecular Function:serine-type peptidase activity (GO:0008236),Molecular Function:serine-type exopeptidase activity (GO:0070008)	prolyl oligopeptidase	3.4.21.26	ko04614 Renin-angiotensin system	Prolyl oligopeptidase PreP, S9A serine peptidase family	E	Amino acid transport and metabolism ;	IPR001375 [Peptidase S9, prolyl oligopeptidase, catalytic domain] ; IPR002470[Peptidase S9A, prolyl oligopeptidase] ; IPR023302[Peptidase S9A, N-terminal domain]
F1MWQ2	Annexin	ANXA3	3.09926e+08	2.27574e+08	1.87665e+08	3.43095e+08	3.60766e+08	4.36687e+08	0.635804	0.0396573	-0.653346	down	3	Molecular Function:phospholipase inhibitor activity (GO:0004859),Molecular Function:calcium ion binding (GO:0005509),Molecular Function:calcium-dependent phospholipid binding (GO:0005544)	annexin A3	--	--	--	--	--	IPR001464 [Annexin] ; IPR002390[Annexin A3] ; IPR018502[Annexin repeat]
F1MMR6	Cathepsin D	CTSD	9.39884e+08	9.00782e+08	1.10776e+09	3.58799e+08	3.57107e+08	1.66448e+08	3.34155	0.00156933	1.74052	up	3	Molecular Function:aspartic-type endopeptidase activity (GO:0004190),Cellular Component:lysosome (GO:0005764),Biological Process:proteolysis (GO:0006508)	cathepsin D	3.4.23.5	ko04071 Sphingolipid signaling pathway ko04140 Autophagy - animal ko04142 Lysosome ko04210 Apoptosis ko05152 Tuberculosis	--	--	--	IPR001461 [Aspartic peptidase A1 family] ; IPR012848[Aspartic peptidase, N-terminal] ; IPR033121[Peptidase family A1 domain] ; IPR033144[Cathepsin D]
A0A3Q1MMW5	60S ribosomal protein L5	RPL5	3.86726e+08	3.86473e+08	2.89138e+08	1.3151e+08	1.55641e+08	1.42256e+08	2.47397	0.00315239	1.30683	up	5	Molecular Function:structural constituent of ribosome (GO:0003735),Cellular Component:intracellular (GO:0005622),Cellular Component:ribosome (GO:0005840),Biological Process:translation (GO:0006412),Molecular Function:5S rRNA binding (GO:0008097)	large subunit ribosomal protein L5e	--	ko03010 Ribosome	Ribosomal protein L18	J	Translation, ribosomal structure and biogenesis ;	IPR005485 [Ribosomal protein L5 eukaryotic/L18 archaeal] ; IPR025607[Ribosomal protein L5 eukaryotic/L18 archaeal, C-terminal]
F1MX04	Eukaryotic translation initiation factor 4 gamma 1	EIF4G1	1.83464e+07	7.90601e+07	3.99411e+07	1.75156e+08	1.57033e+08	1.811e+08	0.267583	0.0028385	-1.90194	down	2	Molecular Function:RNA binding (GO:0003723),Molecular Function:protein binding (GO:0005515)	translation initiation factor 4G	--	ko03013 RNA transport ko05416 Viral myocarditis	--	--	--	IPR003307 [W2 domain] ; IPR003890[MIF4G-like, type 3] ; IPR003891[Initiation factor eIF-4 gamma, MA3]
E1BP91	Aminopeptidase	NPEPPS	1.4363e+07	5.88795e+07	3.54533e+07	1.9038e+08	2.04266e+08	2.92964e+08	0.158078	0.0050707	-2.6613	down	3	Biological Process:proteolysis (GO:0006508),Molecular Function:metallopeptidase activity (GO:0008237),Molecular Function:zinc ion binding (GO:0008270)	puromycin-sensitive aminopeptidase	3.4.11.-	--	Aminopeptidase N	E	Amino acid transport and metabolism ;	IPR001930 [Peptidase M1, alanine aminopeptidase/leukotriene A4 hydrolase] ; IPR014782[Peptidase M1, membrane alanine aminopeptidase, N-terminal] ; IPR024571[ERAP1-like C-terminal domain]
Q2KJ39	Reticulocalbin-3	RCN3	7.07342e+08	7.37872e+08	8.31271e+08	2.01077e+08	2.20414e+08	1.07043e+08	4.30716	0.000338627	2.10674	up	1	Molecular Function:calcium ion binding (GO:0005509)	--	--	--	--	--	--	IPR002048 [EF-hand domain]
F1MWD3	Chaperonin containing TCP1 subunit 5	CCT5	1.02995e+08	1.87856e+08	1.16653e+08	3.13231e+08	3.55651e+08	3.99946e+08	0.381263	0.00372033	-1.39114	down	3	Molecular Function:ATP binding (GO:0005524),Biological Process:protein folding (GO:0006457),Molecular Function:unfolded protein binding (GO:0051082)	T-complex protein 1 subunit epsilon	--	--	Chaperonin GroEL (HSP60 family)	O	Posttranslational modification, protein turnover, chaperones ;	IPR002423 [Chaperonin Cpn60/TCP-1 family] ; IPR012718[T-complex protein 1, epsilon subunit] ; IPR017998[Chaperone tailless complex polypeptide 1 (TCP-1)]
P80311	Peptidyl-prolyl cis-trans isomerase B	PPIB	2.62869e+09	1.74145e+09	2.18527e+09	1.0403e+09	1.2522e+09	9.75836e+08	2.00573	0.015256	1.00413	up	3	Biological Process:protein peptidyl-prolyl isomerization (GO:0000413),Molecular Function:peptidyl-prolyl cis-trans isomerase activity (GO:0003755),Biological Process:protein folding (GO:0006457)	peptidyl-prolyl cis-trans isomerase B (cyclophilin B)	5.2.1.8	--	Peptidyl-prolyl cis-trans isomerase (rotamase) - cyclophilin family	O	Posttranslational modification, protein turnover, chaperones ;	IPR002130 [Cyclophilin-type peptidyl-prolyl cis-trans isomerase domain] ; IPR024936[Cyclophilin-type peptidyl-prolyl cis-trans isomerase]
P35605	Coatomer subunit beta	COPB2	9.79898e+06	8.59507e+07	2.75432e+07	1.71156e+08	1.80474e+08	2.33493e+08	0.210712	0.00691359	-2.24665	down	5	Molecular Function:structural molecule activity (GO:0005198),Molecular Function:protein binding (GO:0005515),Biological Process:intracellular protein transport (GO:0006886),Biological Process:vesicle-mediated transport (GO:0016192),Cellular Component:membrane coat (GO:0030117)	coatomer subunit beta'	--	--	WD40 repeat	R	General function prediction only ;	IPR001680 [WD40 repeat] ; IPR006692[Coatomer, WD associated region] ; IPR017986[WD40-repeat-containing domain] ; IPR020472[G-protein beta WD-40 repeat]
A6QR28	Phosphoserine aminotransferase	PSAT1	2.06439e+08	2.42352e+08	1.48452e+08	5.12694e+08	4.92502e+08	6.85451e+08	0.353263	0.00556215	-1.50119	down	--	--	phosphoserine aminotransferase	2.6.1.52	ko00260 Glycine, serine and threonine metabolism ko00750 Vitamin B6 metabolism ko01100 Metabolic pathways ko01200 Carbon metabolism ko01230 Biosynthesis of amino acids	Phosphoserine aminotransferase	HE	Coenzyme transport and metabolism ; Amino acid transport and metabolism ;	IPR000192 [Aminotransferase class V domain]
Q32LG3	Malate dehydrogenase, mitochondrial	MDH2	6.04855e+08	4.73851e+08	3.75123e+08	7.79785e+08	8.0088e+08	8.84913e+08	0.589651	0.0103004	-0.762068	down	2	Molecular Function:oxidoreductase activity (GO:0016491),Biological Process:oxidation-reduction process (GO:0055114)	malate dehydrogenase	1.1.1.37	ko00020 Citrate cycle (TCA cycle) ko00270 Cysteine and methionine metabolism ko00620 Pyruvate metabolism ko00630 Glyoxylate and dicarboxylate metabolism ko01100 Metabolic pathways ko01200 Carbon metabolism	Malate/lactate dehydrogenase	C	Energy production and conversion ;	IPR001236 [Lactate/malate dehydrogenase, N-terminal] ; IPR022383[Lactate/malate dehydrogenase, C-terminal]
G5E531	CCT-alpha	TCP1	9.02656e+07	1.18396e+08	5.65332e+07	2.43049e+08	2.70936e+08	3.62618e+08	0.302526	0.00719615	-1.72487	down	3	Molecular Function:ATP binding (GO:0005524),Biological Process:protein folding (GO:0006457),Molecular Function:unfolded protein binding (GO:0051082)	T-complex protein 1 subunit alpha	--	--	Chaperonin GroEL (HSP60 family)	O	Posttranslational modification, protein turnover, chaperones ;	IPR002423 [Chaperonin Cpn60/TCP-1 family] ; IPR012715[T-complex protein 1, alpha subunit] ; IPR017998[Chaperone tailless complex polypeptide 1 (TCP-1)]
A0A3Q1M8I4	Heterogeneous nuclear ribonucleoprotein D	HNRNPD	3.99332e+08	2.84913e+08	3.39313e+08	1.76165e+08	1.83728e+08	1.78599e+08	1.90079	0.0387781	0.926598	up	1	Molecular Function:nucleic acid binding (GO:0003676)	heterogeneous nuclear ribonucleoprotein A/B/D	--	--	RNA recognition motif (RRM) domain	J	Translation, ribosomal structure and biogenesis ;	IPR000504 [RNA recognition motif domain] ; IPR012956[CARG-binding factor, N-terminal]
Q3MHK9	Fascin	FSCN1	180700994	2.27307e+08	1.14143e+08	5.38205e+08	4.43476e+08	5.87188e+08	0.33282	0.00284577	-1.58719	down	4	Biological Process:actin filament organization (GO:0007015),Biological Process:cell migration (GO:0016477),Biological Process:actin cytoskeleton organization (GO:0030036),Molecular Function:actin filament binding (GO:0051015)	fascin 1/2	--	--	--	--	--	IPR010431 [Fascin] ; IPR022768[Fascin domain] ; IPR030146[Fascin-1]
Q3SZ20	Serine hydroxymethyltransferase, mitochondrial	SHMT2	1.10933e+08	1.47166e+08	9.79835e+07	3.31307e+08	3.43235e+08	4.28444e+08	0.322835	0.00183896	-1.63113	down	1	Molecular Function:transferase activity (GO:0016740)	glycine hydroxymethyltransferase	2.1.2.1	ko00260 Glycine, serine and threonine metabolism ko00630 Glyoxylate and dicarboxylate metabolism ko00670 One carbon pool by folate ko01100 Metabolic pathways ko01200 Carbon metabolism ko01230 Biosynthesis of amino acids ko01523 Antifolate resistance	Glycine/serine hydroxymethyltransferase	E	Amino acid transport and metabolism ;	IPR001085 [Serine hydroxymethyltransferase]
Q2TBQ5	60S ribosomal protein L7a	RPL7A	1.55045e+09	1.22671e+09	1.36803e+09	7.72962e+08	8.20622e+08	6.42126e+08	1.85408	0.00412254	0.890705	up	--	--	large subunit ribosomal protein L7Ae	--	ko03010 Ribosome	Ribosomal protein L7Ae or related RNA K-turn-binding protein	J	Translation, ribosomal structure and biogenesis ;	IPR001921 [Ribosomal protein L7A/L8] ; IPR004038[Ribosomal protein L7Ae/L30e/S12e/Gadd45] ; IPR018492[Ribosomal protein L7Ae/L8/Nhp2 family]
A0A140T871	Glutamate dehydrogenase (NAD(P)(+))	GLUD1	9.94139e+07	8.42618e+07	8.51245e+07	1.39229e+08	1.4538e+08	2.02455e+08	0.551879	0.0246413	-0.857577	down	3	Biological Process:cellular amino acid metabolic process (GO:0006520),Molecular Function:oxidoreductase activity (GO:0016491),Biological Process:oxidation-reduction process (GO:0055114)	glutamate dehydrogenase (NAD(P)+)	1.4.1.3	ko00220 Arginine biosynthesis ko00250 Alanine, aspartate and glutamate metabolism ko00471 D-Glutamine and D-glutamate metabolism ko00910 Nitrogen metabolism ko01100 Metabolic pathways ko01200 Carbon metabolism ko04217 Necroptosis ko04964 Proximal tubule bicarbonate reclamation	Glutamate dehydrogenase/leucine dehydrogenase	E	Amino acid transport and metabolism ;	IPR006095 [Glutamate/phenylalanine/leucine/valine dehydrogenase] ; IPR006096[Glutamate/phenylalanine/leucine/valine dehydrogenase, C-terminal] ; IPR006097[Glutamate/phenylalanine/leucine/valine dehydrogenase, dimerisation domain]
A1L505	Ubiquitin associated protein 2-like	UBAP2L	107985716	6.59328e+07	7.42264e+07	3.60306e+07	3.91933e+07	2.36147e+07	2.51061	0.0221622	1.32804	up	--	--	--	--	--	--	--	--	IPR015940 [Ubiquitin-associated domain] ; IPR022166[Protein of unknown function DUF3697, ubiquitin-associated protein 2]
A4IFK3	LMOD1 protein	LMOD1	206523539	2.96688e+08	3.41167e+08	1.08233e+08	1.21971e+08	8.26938e+07	2.69857	0.0126925	1.4322	up	4	Molecular Function:actin binding (GO:0003779),Molecular Function:tropomyosin binding (GO:0005523),Biological Process:muscle contraction (GO:0006936),Biological Process:pointed-end actin filament capping (GO:0051694)	leiomodin	--	--	Leucine-rich repeat (LRR) protein	K	Transcription ;	IPR003124 [WH2 domain] ; IPR004934[Tropomodulin] ; IPR030136[Leiomodin-1]
A7MBJ5	Cullin-associated NEDD8-dissociated protein 1	CAND1	1.30938e+07	7.37872e+07	3.49353e+07	1.59712e+08	1.48951e+08	2.47986e+08	0.218838	0.0158484	-2.19206	down	--	--	cullin-associated NEDD8-dissociated protein 1	--	--	--	--	--	IPR013932 [TATA-binding protein interacting (TIP20)]
A0JN39	Coatomer subunit beta	COPB1	8.12245e+06	6.81981e+07	2.32035e+07	1.59677e+08	1.42121e+08	2.54314e+08	0.178964	0.0178592	-2.48226	down	6	Molecular Function:structural molecule activity (GO:0005198),Cellular Component:cytoplasm (GO:0005737),Biological Process:intracellular protein transport (GO:0006886),Biological Process:vesicle-mediated transport (GO:0016192),Cellular Component:membrane coat (GO:0030117),Cellular Component:COPI vesicle coat (GO:0030126)	coatomer subunit beta	--	--	--	--	--	IPR002553 [Clathrin/coatomer adaptor, adaptin-like, N-terminal] ; IPR011710[Coatomer beta subunit, C-terminal] ; IPR016460[Coatomer beta subunit (COPB1)] ; IPR029446[Coatomer beta subunit, appendage platform domain]
A0A140T886	Coatomer subunit gamma	COPG1	1.40186e+07	9.81311e+07	4.62915e+07	1.83977e+08	1.77801e+08	2.55618e+08	0.256628	0.0119402	-1.96225	down	5	Molecular Function:structural molecule activity (GO:0005198),Biological Process:intracellular protein transport (GO:0006886),Biological Process:vesicle-mediated transport (GO:0016192),Cellular Component:membrane coat (GO:0030117),Cellular Component:COPI vesicle coat (GO:0030126)	coatomer subunit gamma	--	--	--	--	--	IPR002553 [Clathrin/coatomer adaptor, adaptin-like, N-terminal] ; IPR013040[Coatomer, gamma subunit, appendage, Ig-like subdomain] ; IPR017106[Coatomer gamma subunit] ; IPR032154[Coatomer subunit gamma, C-terminal]
A0A3Q1M9M0	Catenin alpha-1	CTNNA1	2.65291e+07	4.58747e+07	2.70479e+07	1.09723e+08	1.14494e+08	1.49262e+08	0.266285	0.00284395	-1.90896	down	8	Cellular Component:cytosol (GO:0005829),Cellular Component:adherens junction (GO:0005912),Biological Process:actin filament organization (GO:0007015),Biological Process:cell adhesion (GO:0007155),Molecular Function:beta-catenin binding (GO:0008013),Molecular Function:cadherin binding (GO:0045296),Molecular Function:actin filament binding (GO:0051015),Biological Process:epithelial cell-cell adhesi…	catenin alpha	--	ko04390 Hippo signaling pathway ko04520 Adherens junction ko04670 Leukocyte transendothelial migration ko05100 Bacterial invasion of epithelial cells ko05200 Pathways in cancer ko05213 Endometrial cancer ko05226 Gastric cancer ko05412 Arrhythmogenic right ventricular cardiomyopathy (ARVC)	--	--	--	IPR001033 [Alpha-catenin] ; IPR006077[Vinculin/alpha-catenin] ; IPR030047[Alpha E-catenin]
A0A3Q1M994	Polypyrimidine tract-binding protein 1	PTBP1	1.95926e+08	2.23761e+08	2.53639e+08	1.44726e+08	1.685e+08	9.81121e+07	1.63692	0.0302462	0.710983	up	1	Molecular Function:nucleic acid binding (GO:0003676)	polypyrimidine tract-binding protein 1	--	--	--	--	--	IPR000504 [RNA recognition motif domain]
A0A3Q1M0F0	Hexokinase	HK1	6.42951e+07	8.77988e+07	4.44711e+07	1.92165e+08	1.90905e+08	2.873e+08	0.293219	0.00998864	-1.76995	down	6	Biological Process:cellular glucose homeostasis (GO:0001678),Molecular Function:hexokinase activity (GO:0004396),Molecular Function:ATP binding (GO:0005524),Molecular Function:glucose binding (GO:0005536),Biological Process:carbohydrate metabolic process (GO:0005975),Biological Process:carbohydrate phosphorylation (GO:0046835)	hexokinase	2.7.1.1	ko00010 Glycolysis / Gluconeogenesis ko00051 Fructose and mannose metabolism ko00052 Galactose metabolism ko00500 Starch and sucrose metabolism ko00520 Amino sugar and nucleotide sugar metabolism ko00524 Neomycin, kanamycin and gentamicin biosynthesis ko01100 Metabolic pathways ko01200 Carbon metabolism ko04066 HIF-1 signaling pathway ko04910 Insulin signaling pathway ko04930 Type II diabetes mel…	Hexokinase	G	Carbohydrate transport and metabolism ;	IPR001312 [Hexokinase] ; IPR022672[Hexokinase, N-terminal] ; IPR022673[Hexokinase, C-terminal]
Q9GMB8	Serine--tRNA ligase, cytoplasmic	SARS1	1.15638e+08	1.9571e+08	1.48454e+08	3.00642e+08	3.10854e+08	2.88358e+08	0.510974	0.00370213	-0.968677	down	7	Molecular Function:nucleotide binding (GO:0000166),Molecular Function:aminoacyl-tRNA ligase activity (GO:0004812),Molecular Function:serine-tRNA ligase activity (GO:0004828),Molecular Function:ATP binding (GO:0005524),Cellular Component:cytoplasm (GO:0005737),Biological Process:tRNA aminoacylation for protein translation (GO:0006418),Biological Process:seryl-tRNA aminoacylation (GO:0006434)	seryl-tRNA synthetase	6.1.1.11	ko00970 Aminoacyl-tRNA biosynthesis	Seryl-tRNA synthetase	J	Translation, ribosomal structure and biogenesis ;	IPR002314 [Aminoacyl-tRNA synthetase, class II (G/ P/ S/T)] ; IPR002317[Serine-tRNA ligase, type1] ; IPR006195[Aminoacyl-tRNA synthetase, class II] ; IPR015866[Serine-tRNA synthetase, type1, N-terminal]
F6RFP6	Basigin	BSG	4.84277e+08	4.67389e+08	6.56444e+08	2.07955e+08	2.20102e+08	1.19688e+08	2.93587	0.00658995	1.55379	up	2	Molecular Function:protein binding (GO:0005515),Cellular Component:membrane (GO:0016020)	basigin	--	--	--	--	--	IPR003598 [Immunoglobulin subtype 2] ; IPR003599[Immunoglobulin subtype] ; IPR007110[Immunoglobulin-like domain] ; IPR009151[Basigin]
A5D973	Alpha isoform of regulatory subunit A, protein phosphatase 2	PPP2R1A	3.44979e+07	8.26756e+07	5.88095e+07	1.81523e+08	2.05493e+08	1.9818e+08	0.300725	0.000945491	-1.73348	down	3	Molecular Function:protein binding (GO:0005515),Biological Process:protein complex assembly (GO:0006461),Molecular Function:protein phosphatase regulator activity (GO:0019888)	serine/threonine-protein phosphatase 2A regulatory subunit A	--	ko03015 mRNA surveillance pathway ko04071 Sphingolipid signaling pathway ko04114 Oocyte meiosis ko04151 PI3K-Akt signaling pathway ko04152 AMPK signaling pathway ko04261 Adrenergic signaling in cardiomyocytes ko04350 TGF-beta signaling pathway ko04390 Hippo signaling pathway ko04530 Tight junction ko04728 Dopaminergic synapse ko04730 Long-term depression ko05142 Chagas disease (American trypanoso…	HEAT repeat	R	General function prediction only ;	IPR000357 [HEAT repeat] ; IPR021133[HEAT, type 2] ; IPR031090[Serine/threonine-protein phosphatase 2A subunit A, metazoa]
Q1LZA3	Asparagine synthetase [glutamine-hydrolyzing]	ASNS	8.46338e+07	1.56185e+08	1.06912e+08	2.79021e+08	2.72001e+08	3.62761e+08	0.38054	0.00634211	-1.39388	down	2	Molecular Function:asparagine synthase (glutamine-hydrolyzing) activity (GO:0004066),Biological Process:asparagine biosynthetic process (GO:0006529)	asparagine synthase (glutamine-hydrolysing)	6.3.5.4	ko00250 Alanine, aspartate and glutamate metabolism ko01100 Metabolic pathways	Asparagine synthetase B (glutamine-hydrolyzing)	E	Amino acid transport and metabolism ;	IPR001962 [Asparagine synthase] ; IPR017932[Glutamine amidotransferase type 2 domain]
A2VDN8	Coronin	CORO1C	1.66808e+08	2.24018e+08	1.30805e+08	4.87735e+08	5.29911e+08	5.69076e+08	0.328747	0.000586146	-1.60495	down	4	Molecular Function:protein binding (GO:0005515),Cellular Component:actin cytoskeleton (GO:0015629),Biological Process:actin cytoskeleton organization (GO:0030036),Molecular Function:actin filament binding (GO:0051015)	coronin-1B/1C/6	--	--	Membrane protein involved in colicin uptake	M	Cell wall/membrane/envelope biogenesis ;	IPR001680 [WD40 repeat] ; IPR015048[Domain of unknown function DUF1899] ; IPR015505[Coronin] ; IPR017986[WD40-repeat-containing domain] ; IPR027333[Coronin 1C]
G5E631	RNA helicase	DDX3X	7.50553e+07	1.22158e+08	6.96757e+07	2.17844e+08	2.77171e+08	2.70713e+08	0.348543	0.0027011	-1.52059	down	2	Molecular Function:nucleic acid binding (GO:0003676),Molecular Function:ATP binding (GO:0005524)	ATP-dependent RNA helicase DDX3X	3.6.4.13	ko04622 RIG-I-like receptor signaling pathway ko05161 Hepatitis B ko05203 Viral carcinogenesis	Superfamily II DNA and RNA helicase	L	Replication, recombination and repair ;	IPR001650 [Helicase, C-terminal] ; IPR011545[DEAD/DEAH box helicase domain] ; IPR014001[Helicase superfamily 1/2, ATP-binding domain] ; IPR014014[RNA helicase, DEAD-box type, Q motif]
P13696	Phosphatidylethanolamine-binding protein 1	PEBP1	9.385e+08	7.05047e+08	8.18098e+08	3.4926e+08	3.96784e+08	3.54873e+08	2.236	0.00277927	1.16092	up	--	--	--	--	--	--	--	--	IPR008914 [Phosphatidylethanolamine-binding protein]
Q5E995	40S ribosomal protein S6	RPS6	7.9626e+08	7.82285e+08	8.36686e+08	3.34508e+08	3.59145e+08	2.94206e+08	2.44491	4.48061e-05	1.28978	up	4	Molecular Function:structural constituent of ribosome (GO:0003735),Cellular Component:intracellular (GO:0005622),Cellular Component:ribosome (GO:0005840),Biological Process:translation (GO:0006412)	small subunit ribosomal protein S6e	--	ko01521 EGFR tyrosine kinase inhibitor resistance ko03010 Ribosome ko04066 HIF-1 signaling pathway ko04150 mTOR signaling pathway ko04151 PI3K-Akt signaling pathway ko04371 Apelin signaling pathway ko04910 Insulin signaling pathway ko05205 Proteoglycans in cancer	Ribosomal protein S6E (S10)	J	Translation, ribosomal structure and biogenesis ;	IPR001377 [Ribosomal protein S6e]
P42899	60S acidic ribosomal protein P2	RPLP2	7.35457e+08	9.12436e+08	1.1816e+09	4.40537e+08	4.69235e+08	1.8873e+08	2.57577	0.0214532	1.365	up	--	--	large subunit ribosomal protein LP2	--	ko03010 Ribosome	--	--	--	--
A7MBA2	26S proteasome non-ATPase regulatory subunit 1	PSMD1	11739475	5.99369e+07	3.04736e+07	1.30595e+08	1.29234e+08	1.78463e+08	0.233064	0.00637934	-2.1012	down	--	--	26S proteasome regulatory subunit N2	--	ko03050 Proteasome ko05169 Epstein-Barr virus infection	Predicted NTPase, NACHT family domain	T	Signal transduction mechanisms ;	IPR002015 [Proteasome/cyclosome repeat]
Q2HJB6	Procollagen C-endopeptidase enhancer	PCOLCE	2.11536e+08	2.22504e+08	2.7412e+08	7.18369e+07	6.05255e+07	3.46332e+07	4.24059	0.00125111	2.08426	up	5	Molecular Function:protein binding (GO:0005515),Molecular Function:collagen binding (GO:0005518),Cellular Component:extracellular space (GO:0005615),Molecular Function:heparin binding (GO:0008201),Molecular Function:peptidase activator activity (GO:0016504)	--	--	--	--	--	--	IPR000859 [CUB domain] ; IPR001134[Netrin domain] ; IPR018933[Netrin module, non-TIMP type] ; IPR028870[Procollagen C-endopeptidase enhancer 1]
E1BKM4	Programmed cell death 6 interacting protein	PDCD6IP	5.36219e+07	1.23916e+08	9.55646e+07	2.00793e+08	2.00098e+08	2.52641e+08	0.417887	0.00912393	-1.25881	down	1	Molecular Function:protein binding (GO:0005515)	programmed cell death 6-interacting protein	--	ko04144 Endocytosis	--	--	--	IPR004328 [BRO1 domain] ; IPR025304[ALIX V-shaped domain]
B0JYP8	Cystathionine gamma-lyase	CTH	1.25452e+08	1.18495e+08	1.09715e+08	1.7859e+08	1.95753e+08	2.3911e+08	0.57651	0.00957366	-0.794582	down	1	Molecular Function:pyridoxal phosphate binding (GO:0030170)	cystathionine gamma-lyase	4.4.1.1	ko00260 Glycine, serine and threonine metabolism ko00270 Cysteine and methionine metabolism ko00450 Selenocompound metabolism ko01100 Metabolic pathways ko01230 Biosynthesis of amino acids	Cystathionine beta-lyase/cystathionine gamma-synthase	E	Amino acid transport and metabolism ;	IPR000277 [Cys/Met metabolism, pyridoxal phosphate-dependent enzyme]
A0A3Q1MPB2	CCN family member 2	CCN2	3.83613e+08	3.80078e+08	5.1064e+08	1.32861e+08	1.27449e+08	5.47293e+07	4.045	0.00302107	2.01614	up	4	Biological Process:regulation of cell growth (GO:0001558),Molecular Function:protein binding (GO:0005515),Molecular Function:insulin-like growth factor binding (GO:0005520),Cellular Component:extracellular region (GO:0005576)	connective tissue growth factor	--	ko04371 Apelin signaling pathway ko04390 Hippo signaling pathway	--	--	--	IPR000867 [Insulin-like growth factor-binding protein, IGFBP] ; IPR000884[Thrombospondin type-1 (TSP1) repeat] ; IPR001007[VWFC domain] ; IPR006207[Cystine knot, C-terminal] ; IPR006208[Glycoprotein hormone subunit beta, cystine knot]
O77834	Peroxiredoxin-6	PRDX6	1461128103	1.15025e+09	1.40914e+09	9.24679e+08	9.99065e+08	9.75917e+08	1.38655	0.0192945	0.471496	up	5	Molecular Function:antioxidant activity (GO:0016209),Molecular Function:oxidoreductase activity (GO:0016491),Biological Process:cell redox homeostasis (GO:0045454),Molecular Function:peroxiredoxin activity (GO:0051920),Biological Process:oxidation-reduction process (GO:0055114)	--	--	ko01100 Metabolic pathways	Alkyl hydroperoxide reductase subunit AhpC (peroxiredoxin)	V	Defense mechanisms ;	IPR000866 [Alkyl hydroperoxide reductase subunit C/ Thiol specific antioxidant] ; IPR013766[Thioredoxin domain] ; IPR019479[Peroxiredoxin, C-terminal]
F1MK73	Yes associated protein 1	YAP1	2.12706e+08	2.4702e+08	2.57072e+08	5.80014e+07	6.98537e+07	3.41579e+07	4.42432	0.000409635	2.14546	up	1	Molecular Function:protein binding (GO:0005515)	transcriptional coactivator YAP1	--	ko04390 Hippo signaling pathway ko04392 Hippo signaling pathway - multiple species	--	--	--	IPR001202 [WW domain]
E1BFV0	Karyopherin subunit beta 1	KPNB1	24852219	1.51588e+08	5.22312e+07	2.29816e+08	2.15627e+08	3.14731e+08	0.300815	0.023028	-1.73305	down	3	Molecular Function:protein binding (GO:0005515),Biological Process:intracellular protein transport (GO:0006886),Molecular Function:Ran GTPase binding (GO:0008536)	importin subunit beta-1	--	ko03013 RNA transport	--	--	--	IPR000225 [Armadillo] ; IPR001494[Importin-beta, N-terminal domain] ; IPR021133[HEAT, type 2]
F1MHM5	Tyrosine--tRNA ligase	YARS1	137962627	1.55206e+08	1.29081e+08	2.45992e+08	2.23301e+08	2.22217e+08	0.61062	0.00118762	-0.711654	down	8	Molecular Function:tRNA binding (GO:0000049),Molecular Function:nucleotide binding (GO:0000166),Molecular Function:aminoacyl-tRNA ligase activity (GO:0004812),Molecular Function:tyrosine-tRNA ligase activity (GO:0004831),Molecular Function:ATP binding (GO:0005524),Cellular Component:cytoplasm (GO:0005737),Biological Process:tRNA aminoacylation for protein translation (GO:0006418),Biological Proce…	tyrosyl-tRNA synthetase	6.1.1.1	ko00970 Aminoacyl-tRNA biosynthesis	Tryptophanyl-tRNA synthetase	J	Translation, ribosomal structure and biogenesis ;	IPR002305 [Aminoacyl-tRNA synthetase, class Ic] ; IPR002307[Tyrosine-tRNA ligase] ; IPR002547[tRNA-binding domain]
Q3MHW8	PALLD protein (Fragment)	PALLD	6.33323e+07	1.11926e+08	7.68152e+07	1.80293e+08	2.2042e+08	2.73497e+08	0.373881	0.0100799	-1.41935	down	1	Molecular Function:protein binding (GO:0005515)	palladin	--	--	Uncharacterized conserved protein	S	Function unknown ;	IPR003598 [Immunoglobulin subtype 2] ; IPR003599[Immunoglobulin subtype] ; IPR007110[Immunoglobulin-like domain] ; IPR013098[Immunoglobulin I-set]
Q1LZF9	Myosin regulatory light polypeptide 9	MYL9	8.62804e+08	7.09667e+08	7.46878e+08	2.59604e+08	2.93574e+08	2.37205e+08	2.93446	0.000480142	1.55309	up	1	Molecular Function:calcium ion binding (GO:0005509)	myosin regulatory light chain 9	--	ko04022 cGMP-PKG signaling pathway ko04024 cAMP signaling pathway ko04270 Vascular smooth muscle contraction ko04510 Focal adhesion ko04530 Tight junction ko04670 Leukocyte transendothelial migration ko04810 Regulation of actin cytoskeleton ko04921 Oxytocin signaling pathway	Ca2+-binding protein, EF-hand superfamily	T	Signal transduction mechanisms ;	IPR002048 [EF-hand domain]
Q2KJC8	Peptidyl-prolyl cis-trans isomerase FKBP9	FKBP9	1.1091e+09	1.20449e+09	1.51559e+09	3.54148e+08	3.4708e+08	2.04423e+08	4.2281	0.00179792	2.08001	up	1	Molecular Function:calcium ion binding (GO:0005509)	FK506-binding protein 9/10	5.2.1.8	--	FKBP-type peptidyl-prolyl cis-trans isomerase	O	Posttranslational modification, protein turnover, chaperones ;	IPR001179 [FKBP-type peptidyl-prolyl cis-trans isomerase domain] ; IPR002048[EF-hand domain] ; IPR023566[Peptidyl-prolyl cis-trans isomerase, FKBP-type]
Q3ZBV8	Threonine--tRNA ligase 1, cytoplasmic	TARS1	3.50883e+07	1.2595e+08	6.88389e+07	3.29704e+08	3.05657e+08	2.33584e+08	0.264548	0.0055674	-1.9184	down	8	Molecular Function:nucleotide binding (GO:0000166),Molecular Function:aminoacyl-tRNA ligase activity (GO:0004812),Molecular Function:threonine-tRNA ligase activity (GO:0004829),Molecular Function:ATP binding (GO:0005524),Cellular Component:cytoplasm (GO:0005737),Biological Process:tRNA aminoacylation for protein translation (GO:0006418),Biological Process:threonyl-tRNA aminoacylation (GO:0006435)…	threonyl-tRNA synthetase	6.1.1.3	ko00970 Aminoacyl-tRNA biosynthesis	Threonyl-tRNA synthetase	J	Translation, ribosomal structure and biogenesis ;	IPR002314 [Aminoacyl-tRNA synthetase, class II (G/ P/ S/T)] ; IPR002320[Threonine-tRNA ligase, class IIa] ; IPR004095[TGS] ; IPR004154[Anticodon-binding] ; IPR006195[Aminoacyl-tRNA synthetase, class II] ; IPR012947[Threonyl/alanyl tRNA synthetase, SAD]
A0A3Q1MG13	F-actin-capping protein subunit beta	CAPZB	3.84924e+06	3.48034e+06	3.90942e+06	1.52201e+07	1.5077e+07	1.08627e+07	0.273057	0.0191856	-1.87272	down	2	Cellular Component:F-actin capping protein complex (GO:0008290),Biological Process:barbed-end actin filament capping (GO:0051016)	capping protein (actin filament) muscle Z-line, beta	--	ko04144 Endocytosis	--	--	--	IPR001698 [F-actin-capping protein subunit beta]
P48818	Very long-chain specific acyl-CoA dehydrogenase, mitochondrial	ACADVL	7.44744e+07	1.3627e+08	1.0799e+08	2.25242e+08	2.19628e+08	3.14993e+08	0.419464	0.0146075	-1.25338	down	4	Molecular Function:acyl-CoA dehydrogenase activity (GO:0003995),Biological Process:metabolic process (GO:0008152),Molecular Function:flavin adenine dinucleotide binding (GO:0050660),Biological Process:oxidation-reduction process (GO:0055114)	very long chain acyl-CoA dehydrogenase	1.3.8.9	ko00071 Fatty acid degradation ko01100 Metabolic pathways ko01212 Fatty acid metabolism	Acyl-CoA dehydrogenase related to the alkylation response protein AidB	I	Lipid transport and metabolism ;	IPR006091 [Acyl-CoA oxidase/dehydrogenase, central domain] ; IPR009075[Acyl-CoA dehydrogenase/oxidase C-terminal] ; IPR013786[Acyl-CoA dehydrogenase/oxidase, N-terminal]
F6Q8A8	Nucleobindin 2	NUCB2	1.97028e+08	2.3617e+08	2.48123e+08	5.07855e+07	6.09213e+07	2.41607e+07	5.0146	0.000656535	2.32613	up	1	Molecular Function:calcium ion binding (GO:0005509)	nucleobindin	--	--	--	--	--	IPR002048 [EF-hand domain] ; IPR028813[Nucleobindin-2]
Q3T025	60S ribosomal protein L17	RPL17	7.56731e+08	6.18208e+08	5.81767e+08	3.11208e+08	3.3574e+08	2.84765e+08	2.10012	0.00348431	1.07047	up	4	Molecular Function:structural constituent of ribosome (GO:0003735),Cellular Component:ribosome (GO:0005840),Biological Process:translation (GO:0006412),Cellular Component:large ribosomal subunit (GO:0015934)	large subunit ribosomal protein L17e	--	ko03010 Ribosome	Ribosomal protein L22	J	Translation, ribosomal structure and biogenesis ;	IPR001063 [Ribosomal protein L22/L17] ; IPR005721[Ribosomal protein L22/L17, eukaryotic/archaeal]
F1N214	ENAH actin regulator	ENAH	21646826	2.22139e+07	3.11851e+07	1.08167e+07	9.86973e+06	8.11396e+06	2.60572	0.00843874	1.38168	up	--	--	enabled	--	ko04360 Axon guidance ko04810 Regulation of actin cytoskeleton	Membrane protein involved in colicin uptake	M	Cell wall/membrane/envelope biogenesis ;	IPR000697 [WH1/EVH1 domain] ; IPR014885[VASP tetramerisation]
Q5EAC6	Hsp90 co-chaperone Cdc37	CDC37	158213167	1.87484e+08	1.96508e+08	1.06022e+08	1.2218e+08	1.10714e+08	1.59982	0.00563721	0.677911	up	1	Molecular Function:protein kinase binding (GO:0019901)	cell division cycle protein 37	--	ko04151 PI3K-Akt signaling pathway	--	--	--	IPR004918 [Cdc37] ; IPR013855[Cdc37, N-terminal domain] ; IPR013873[Cdc37, C-terminal] ; IPR013874[Cdc37, Hsp90 binding]
A7MBH9	G protein subunit alpha i2	GNAI2	3.46885e+07	4.38485e+07	2.08312e+07	9.72394e+07	8.96504e+07	1.55412e+08	0.290294	0.0206403	-1.78441	down	7	Molecular Function:GTPase activity (GO:0003924),Molecular Function:signal transducer activity (GO:0004871),Molecular Function:GTP binding (GO:0005525),Biological Process:G-protein coupled receptor signaling pathway (GO:0007186),Biological Process:adenylate cyclase-modulating G-protein coupled receptor signaling pathway (GO:0007188),Molecular Function:guanyl nucleotide binding (GO:0019001),Molecul…	guanine nucleotide-binding protein G(i) subunit alpha	--	ko04015 Rap1 signaling pathway ko04022 cGMP-PKG signaling pathway ko04024 cAMP signaling pathway ko04062 Chemokine signaling pathway ko04071 Sphingolipid signaling pathway ko04261 Adrenergic signaling in cardiomyocytes ko04360 Axon guidance ko04371 Apelin signaling pathway ko04540 Gap junction ko04611 Platelet activation ko04670 Leukocyte transendothelial migration ko04713 Circadian entrainment k…	--	--	--	IPR001019 [Guanine nucleotide binding protein (G-protein), alpha subunit] ; IPR001408[G-protein alpha subunit, group I]
Q0VCQ9	Reticulocalbin 2	RCN2	170231762	1.71335e+08	2.44728e+08	6.32988e+07	5.40132e+07	3.74127e+07	3.78928	0.00506163	1.92192	up	1	Molecular Function:calcium ion binding (GO:0005509)	--	--	--	--	--	--	IPR002048 [EF-hand domain]
A0A3Q1ME65	Signal transducer and activator of transcription	STAT1	3.04184e+07	6.69263e+07	4.16968e+07	1.04588e+08	1.03264e+08	1.44176e+08	0.394973	0.0145865	-1.34017	down	4	Molecular Function:DNA binding (GO:0003677),Molecular Function:signal transducer activity (GO:0004871),Cellular Component:nucleus (GO:0005634),Biological Process:signal transduction (GO:0007165)	signal transducer and activator of transcription 1	--	ko04062 Chemokine signaling pathway ko04217 Necroptosis ko04380 Osteoclast differentiation ko04620 Toll-like receptor signaling pathway ko04621 NOD-like receptor signaling pathway ko04630 Jak-STAT signaling pathway ko04658 Th1 and Th2 cell differentiation ko04659 Th17 cell differentiation ko04917 Prolactin signaling pathway ko04919 Thyroid hormone signaling pathway ko04933 AGE-RAGE signaling path…	--	--	--	IPR000980 [SH2 domain] ; IPR001217[Transcription factor STAT] ; IPR013799[STAT transcription factor, protein interaction] ; IPR013800[STAT transcription factor, all-alpha domain] ; IPR013801[STAT transcription factor, DNA-binding] ; IPR022752[Signal transducer and activation of transcription 1, TAZ2 binding domain, C-terminal]
A0A3Q1M1M5	Uncharacterized protein	TMEM43	1.93429e+08	1.79426e+08	2.28709e+08	1.52049e+08	1.19322e+08	1.34948e+08	1.48052	0.0202803	0.566108	up	--	--	--	--	--	Predicted PurR-regulated permease PerM	R	General function prediction only ;	IPR012430 [Transmembrane protein 43 family]
G3MZZ6	Protein-L-isoaspartate O-methyltransferase	PCMT1	307358743	2.56437e+08	2.56954e+08	1.36205e+08	2.02964e+08	1.51225e+08	1.67366	0.01392	0.743003	up	2	Molecular Function:protein-L-isoaspartate (D-aspartate) O-methyltransferase activity (GO:0004719),Biological Process:cellular protein modification process (GO:0006464)	protein-L-isoaspartate(D-aspartate) O-methyltransferase	2.1.1.77	--	Protein-L-isoaspartate O-methyltransferase	O	Posttranslational modification, protein turnover, chaperones ;	IPR000682 [Protein-L-isoaspartate(D-aspartate) O-methyltransferase]
A0A3Q1LVF9	AP-2 complex subunit alpha	AP2A1	2.74625e+07	4.90545e+07	3.11352e+07	9.48154e+07	9.51049e+07	1.42362e+08	0.323978	0.0120078	-1.62603	down	4	Biological Process:intracellular protein transport (GO:0006886),Biological Process:vesicle-mediated transport (GO:0016192),Cellular Component:membrane coat (GO:0030117),Cellular Component:clathrin adaptor complex (GO:0030131)	AP-2 complex subunit alpha	--	ko04144 Endocytosis ko04721 Synaptic vesicle cycle ko04961 Endocrine and other factor-regulated calcium reabsorption ko05016 Huntington's disease	--	--	--	IPR002553 [Clathrin/coatomer adaptor, adaptin-like, N-terminal] ; IPR003164[Clathrin adaptor, alpha-adaptin, appendage, C-terminal subdomain] ; IPR008152[Clathrin adaptor, alpha/beta/gamma-adaptin, appendage, Ig-like subdomain]
A2VDQ6	Cadherin 11	CDH11	1.25069e+08	1.656e+08	2.1977e+08	6.84505e+07	6.36343e+07	3.86962e+07	2.98885	0.0173621	1.57959	up	3	Molecular Function:calcium ion binding (GO:0005509),Biological Process:homophilic cell adhesion via plasma membrane adhesion molecules (GO:0007156),Cellular Component:membrane (GO:0016020)	cadherin 11, type 2, OB-cadherin	--	--	Large exoprotein involved in heme utilization or adhesion	U	Intracellular trafficking, secretion, and vesicular transport ;	IPR000233 [Cadherin, cytoplasmic domain] ; IPR002126[Cadherin]
Q2NKZ1	T-complex protein 1 subunit eta	CCT7	1.53904e+08	2.67081e+08	1.59577e+08	4.25809e+08	4.32658e+08	5.56786e+08	0.410218	0.00779488	-1.28554	down	3	Molecular Function:ATP binding (GO:0005524),Biological Process:protein folding (GO:0006457),Molecular Function:unfolded protein binding (GO:0051082)	T-complex protein 1 subunit eta	--	--	Chaperonin GroEL (HSP60 family)	O	Posttranslational modification, protein turnover, chaperones ;	IPR002423 [Chaperonin Cpn60/TCP-1 family] ; IPR012720[T-complex protein 1, eta subunit] ; IPR017998[Chaperone tailless complex polypeptide 1 (TCP-1)]
A0A3S5ZP47	Drebrin 1	DBN1	5.9694e+07	9.09714e+07	6.52108e+07	1.33087e+08	1.44473e+08	1.55047e+08	0.499012	0.00331841	-1.00285	down	3	Molecular Function:actin binding (GO:0003779),Cellular Component:intracellular (GO:0005622),Biological Process:actin filament organization (GO:0007015)	--	--	--	--	--	--	IPR002108 [Actin-depolymerising factor homology domain] ; IPR028438[Drebrin]
A0A3Q1LJW6	Filamin-binding LIM protein 1	FBLIM1	66382250	1.77213e+08	1.15338e+08	2.56907e+08	2.54691e+08	2.69253e+08	0.459669	0.0457977	-1.12133	down	1	Molecular Function:zinc ion binding (GO:0008270)	--	--	--	--	--	--	IPR001781 [Zinc finger, LIM-type]
Q3MHL7	T-complex protein 1 subunit zeta	CCT6A	1.25604e+08	1.78964e+08	1.0444e+08	3.31034e+08	3.48318e+08	4.40341e+08	0.365286	0.00427163	-1.4529	down	1	Molecular Function:ATP binding (GO:0005524)	T-complex protein 1 subunit zeta	--	--	Chaperonin GroEL (HSP60 family)	O	Posttranslational modification, protein turnover, chaperones ;	IPR002423 [Chaperonin Cpn60/TCP-1 family] ; IPR017998[Chaperone tailless complex polypeptide 1 (TCP-1)]
Q07130	UTP--glucose-1-phosphate uridylyltransferase	UGP2	1.47874e+08	1.66094e+08	1.37153e+08	2.34033e+08	2.20441e+08	2.17082e+08	0.671755	0.00176586	-0.573994	down	2	Biological Process:metabolic process (GO:0008152),Molecular Function:uridylyltransferase activity (GO:0070569)	UTP--glucose-1-phosphate uridylyltransferase	2.7.7.9	ko00040 Pentose and glucuronate interconversions ko00052 Galactose metabolism ko00500 Starch and sucrose metabolism ko00520 Amino sugar and nucleotide sugar metabolism ko01100 Metabolic pathways	UDP-N-acetylglucosamine pyrophosphorylase	G	Carbohydrate transport and metabolism ;	IPR002618 [UDPGP family]
A0A3Q1LXG3	F-actin-capping protein subunit alpha	CAPZA2	2.44666e+08	1.56724e+08	1.86171e+08	1.0075e+08	1.01471e+08	6.09722e+07	2.23244	0.0205605	1.15862	up	2	Cellular Component:F-actin capping protein complex (GO:0008290),Biological Process:barbed-end actin filament capping (GO:0051016)	capping protein (actin filament) muscle Z-line, alpha	--	ko04144 Endocytosis	--	--	--	IPR002189 [F-actin-capping protein subunit alpha]
F1N319	Rho-associated protein kinase	ROCK2	3.85587e+06	4.28274e+07	1.68686e+07	6.34395e+07	6.5356e+07	9.17701e+07	0.288132	0.0233492	-1.7952	down	10	Molecular Function:protein kinase activity (GO:0004672),Molecular Function:protein serine/threonine kinase activity (GO:0004674),Molecular Function:ATP binding (GO:0005524),Biological Process:protein phosphorylation (GO:0006468),Biological Process:smooth muscle contraction (GO:0006939),Biological Process:Rho protein signal transduction (GO:0007266),Biological Process:positive regulation of centro…	Rho-associated protein kinase 2	2.7.11.1	ko04022 cGMP-PKG signaling pathway ko04024 cAMP signaling pathway ko04062 Chemokine signaling pathway ko04071 Sphingolipid signaling pathway ko04270 Vascular smooth muscle contraction ko04310 Wnt signaling pathway ko04360 Axon guidance ko04510 Focal adhesion ko04530 Tight junction ko04611 Platelet activation ko04670 Leukocyte transendothelial migration ko04810 Regulation of actin cytoskeleton ko0…	Serine/threonine protein kinase	T	Signal transduction mechanisms ;	IPR000719 [Protein kinase domain] ; IPR000961[AGC-kinase, C-terminal] ; IPR001849[Pleckstrin homology domain] ; IPR002219[Protein kinase C-like, phorbol ester/diacylglycerol-binding domain] ; IPR015008[Rho binding domain] ; IPR029878[Rho-associated protein kinase 2]
A0A3Q1MFU0	Stromal interaction molecule 1	STIM1	1.02009e+07	1.22956e+07	1.18693e+07	3.02364e+06	7.28847e+06	3.52929e+06	2.48283	0.0100803	1.31198	up	5	Molecular Function:calcium channel regulator activity (GO:0005246),Molecular Function:protein binding (GO:0005515),Cellular Component:integral component of endoplasmic reticulum membrane (GO:0030176),Biological Process:activation of store-operated calcium channel activity (GO:0032237),Biological Process:regulation of calcium ion transport (GO:0051924)	stromal interaction molecule 1	--	ko04020 Calcium signaling pathway ko04611 Platelet activation	--	--	--	IPR001660 [Sterile alpha motif domain] ; IPR030463[Stromal interaction molecule 1] ; IPR032393[Stromal interaction molecule, Orai1-activating region]
F1MMF4	Uncharacterized protein	PAWR	1.91238e+08	1.63643e+08	1.60822e+08	7.69191e+07	7.3475e+07	4.5999e+07	2.62587	0.00151225	1.3928	up	1	Biological Process:apoptotic process (GO:0006915)	--	--	--	--	--	--	IPR026117 [Prostate apoptosis response 4]
P10881	Lupus La protein homolog	SSB	147359217	1.5836e+08	1.59973e+08	9.08466e+07	8.09808e+07	5.29641e+07	2.07167	0.00260907	1.05079	up	5	Molecular Function:nucleic acid binding (GO:0003676),Molecular Function:RNA binding (GO:0003723),Cellular Component:nucleus (GO:0005634),Biological Process:RNA processing (GO:0006396),Cellular Component:intracellular ribonucleoprotein complex (GO:0030529)	lupus La protein	--	ko05322 Systemic lupus erythematosus	--	--	--	IPR000504 [RNA recognition motif domain] ; IPR002344[Lupus La protein] ; IPR006630[RNA-binding protein Lupus La] ; IPR014886[La protein, RNA-binding domain]
E1BDX8	Dynein cytoplasmic 1 heavy chain 1	DYNC1H1	1.17216e+07	1.28538e+07	6.72883e+06	5.57537e+07	5.40065e+07	8.68779e+07	0.159197	0.00706612	-2.65111	down	5	Molecular Function:microtubule motor activity (GO:0003777),Molecular Function:ATP binding (GO:0005524),Biological Process:microtubule-based movement (GO:0007018),Molecular Function:ATPase activity (GO:0016887),Cellular Component:dynein complex (GO:0030286)	dynein heavy chain 1, cytosolic	--	ko04145 Phagosome ko04962 Vasopressin-regulated water reabsorption ko05132 Salmonella infection	--	--	--	IPR003593 [AAA+ ATPase domain] ; IPR004273[Dynein heavy chain domain] ; IPR011704[ATPase, dynein-related, AAA domain] ; IPR013594[Dynein heavy chain, domain-1] ; IPR013602[Dynein heavy chain, domain-2] ; IPR024317[Dynein heavy chain, P-loop containing D4 domain] ; IPR024743[Dynein heavy chain, coiled coil stalk] ; IPR026983[Dynein heavy chain]
Q5E9T9	RNA-splicing ligase RtcB homolog	RTCB	3.4719e+07	5.35626e+07	3.48417e+07	9.72958e+07	1.14607e+08	1.23677e+08	0.366897	0.00206254	-1.44655	down	2	Biological Process:RNA processing (GO:0006396),Molecular Function:RNA ligase activity (GO:0008452)	tRNA-splicing ligase RtcB	6.5.1.3	--	RNA-splicing ligase RtcB, repairs tRNA damage	J	Translation, ribosomal structure and biogenesis ;	IPR001233 [tRNA-splicing ligase, RtcB]
F1MYS7	Eukaryotic translation initiation factor 4B	EIF4B	3.03654e+08	3.046e+08	3.25569e+08	1.42968e+08	1.214e+08	7.69013e+07	2.73632	0.000676754	1.45224	up	4	Molecular Function:nucleic acid binding (GO:0003676),Molecular Function:RNA binding (GO:0003723),Biological Process:translational initiation (GO:0006413),Biological Process:eukaryotic translation initiation factor 4F complex assembly (GO:0097010)	translation initiation factor 4B	--	ko03013 RNA transport ko04150 mTOR signaling pathway ko04151 PI3K-Akt signaling pathway ko05205 Proteoglycans in cancer	--	--	--	IPR000504 [RNA recognition motif domain] ; IPR033107[Eukaryotic translation initiation factor 4B]
F1MTX7	Aspartate--tRNA ligase, cytoplasmic	DARS1	2.76811e+06	6.90988e+06	2.13479e+06	9.80672e+06	1.38997e+07	1.45646e+07	0.308661	0.0139353	-1.6959	down	5	Molecular Function:nucleotide binding (GO:0000166),Molecular Function:nucleic acid binding (GO:0003676),Molecular Function:aminoacyl-tRNA ligase activity (GO:0004812),Molecular Function:ATP binding (GO:0005524),Biological Process:tRNA aminoacylation for protein translation (GO:0006418)				Aspartyl/asparaginyl-tRNA synthetase	J	Translation, ribosomal structure and biogenesis ;	IPR002312 [Aspartyl/Asparaginyl-tRNA synthetase, class IIb] ; IPR004364[Aminoacyl-tRNA synthetase, class II (D/K/N)] ; IPR004365[OB-fold nucleic acid binding domain, AA-tRNA synthetase-type] ; IPR006195[Aminoacyl-tRNA synthetase, class II]
Q3SX08	EMD protein	EMD	7.59759e+08	6.6471e+08	8.12747e+08	5.28215e+08	4.18384e+08	3.15329e+08	1.77286	0.0124109	0.826075	up	--	--	emerin	--	ko05410 Hypertrophic cardiomyopathy (HCM) ko05412 Arrhythmogenic right ventricular cardiomyopathy (ARVC) ko05414 Dilated cardiomyopathy (DCM)	--	--	--	IPR003887 [LEM domain]
Q9XSK7	Hepatoma-derived growth factor	HDGF	2.41785e+08	2.37294e+08	2.85089e+08	6.11883e+07	7.83242e+07	3.34267e+07	4.4187	0.000604575	2.14362	up	--	--	hepatoma-derived growth factor	--	--	--	--	--	IPR000313 [PWWP domain]
M5FHP2	Heme oxygenase (biliverdin-producing)	HMOX2	1.07765e+08	1.15702e+08	9.85305e+07	8.93112e+07	7.35505e+07	7.03898e+07	1.38048	0.0182135	0.465165	up	3	Molecular Function:heme oxygenase (decyclizing) activity (GO:0004392),Biological Process:heme oxidation (GO:0006788),Biological Process:oxidation-reduction process (GO:0055114)	heme oxygenase 2	1.14.14.18	ko00860 Porphyrin and chlorophyll metabolism ko01100 Metabolic pathways ko04978 Mineral absorption	Heme oxygenase	H	Coenzyme transport and metabolism ;	IPR002051 [Haem oxygenase] ; IPR016053[Haem oxygenase-like]
A0A3Q1N541	Osteonectin	SPARC	1.84245e+09	1.79366e+09	2.28689e+09	5.00298e+08	5.82223e+08	3.52255e+08	4.12817	0.000935009	2.0455	up	4	Molecular Function:calcium ion binding (GO:0005509),Molecular Function:protein binding (GO:0005515),Cellular Component:proteinaceous extracellular matrix (GO:0005578),Biological Process:signal transduction (GO:0007165)	--	--	--	--	--	--	IPR002350 [Kazal domain] ; IPR003645[Follistatin-like, N-terminal] ; IPR015369[Follistatin/Osteonectin EGF domain] ; IPR019577[SPARC/Testican, calcium-binding domain]
A0A3Q1MFG3	40S ribosomal protein SA	RPSA	8.59882e+08	8.93852e+08	1.11886e+09	5.30155e+08	5.30349e+08	4.07645e+08	1.95661	0.00675884	0.968356	up	5	Molecular Function:structural constituent of ribosome (GO:0003735),Cellular Component:intracellular (GO:0005622),Cellular Component:ribosome (GO:0005840),Biological Process:translation (GO:0006412),Cellular Component:small ribosomal subunit (GO:0015935)	small subunit ribosomal protein SAe	--	ko03010 Ribosome	Ribosomal protein S2	J	Translation, ribosomal structure and biogenesis ;	IPR001865 [Ribosomal protein S2] ; IPR005707[Ribosomal protein S2, eukaryotic/archaeal] ; IPR032281[40S ribosomal protein SA, C-terminal domain]
A0A3Q1LSB6	ATP-citrate synthase	ACLY	9084450	3.71868e+07	8.02314e+06	1.1234e+08	9.09347e+07	1.43456e+08	0.15659	0.00562384	-2.67494	down	3	Molecular Function:catalytic activity (GO:0003824),Biological Process:metabolic process (GO:0008152),Molecular Function:cofactor binding (GO:0048037)	ATP citrate (pro-S)-lyase	2.3.3.8	ko00020 Citrate cycle (TCA cycle) ko01100 Metabolic pathways	Citrate synthase	C	Energy production and conversion ;	IPR002020 [Citrate synthase] ; IPR003781[CoA-binding] ; IPR005811[ATP-citrate lyase/succinyl-CoA ligase] ; IPR032263[ATP-citrate synthase, citrate-binding domain]
Q58DT1	60S ribosomal protein L7	RPL7	1605122859	1.40187e+09	1.36958e+09	7.51361e+08	6.80041e+08	3.64932e+08	2.43639	0.00353661	1.28475	up	--	--	large subunit ribosomal protein L7e	--	ko03010 Ribosome	Ribosomal protein L30/L7E	J	Translation, ribosomal structure and biogenesis ;	IPR012988 [Ribosomal protein L30, N-terminal] ; IPR016082[Ribosomal protein L30, ferredoxin-like fold domain]
Q3ZBD0	26S proteasome non-ATPase regulatory subunit 7	PSMD7	2.15059e+08	1.95022e+08	1.94633e+08	9.10199e+07	9.68147e+07	7.53808e+07	2.29741	0.000255688	1.20001	up	2	Molecular Function:protein binding (GO:0005515),Cellular Component:proteasome regulatory particle (GO:0005838)	26S proteasome regulatory subunit N8	--	ko03050 Proteasome ko05169 Epstein-Barr virus infection	--	--	--	IPR000555 [JAB1/MPN/MOV34 metalloenzyme domain] ; IPR024969[Rpn11/EIF3F, C-terminal] ; IPR033858[26S Proteasome non-ATPase regulatory subunit 7/8]
A2VE51	BAG3 protein	BAG3	9.24458e+07	8.51407e+07	8.14886e+07	4.7812e+07	6.35927e+07	4.0908e+07	1.70094	0.00878054	0.766333	up	2	Molecular Function:protein binding (GO:0005515),Molecular Function:chaperone binding (GO:0051087)	BCL2-associated athanogene 3	--	--	--	--	--	IPR001202 [WW domain] ; IPR003103[BAG domain]
F1MDS3	Phosphoenolpyruvate carboxykinase (GTP)	PCK2	5.53617e+07	1.16044e+08	5.71852e+07	2.76454e+08	2.62753e+08	3.26894e+08	0.263931	0.00159171	-1.92177	down	3	Molecular Function:phosphoenolpyruvate carboxykinase activity (GO:0004611),Molecular Function:GTP binding (GO:0005525),Biological Process:gluconeogenesis (GO:0006094)	phosphoenolpyruvate carboxykinase (GTP)	4.1.1.32	ko00010 Glycolysis / Gluconeogenesis ko00020 Citrate cycle (TCA cycle) ko00620 Pyruvate metabolism ko01100 Metabolic pathways ko03320 PPAR signaling pathway ko04068 FoxO signaling pathway ko04151 PI3K-Akt signaling pathway ko04152 AMPK signaling pathway ko04910 Insulin signaling pathway ko04920 Adipocytokine signaling pathway ko04922 Glucagon signaling pathway ko04931 Insulin resistance ko04964 P…	Phosphoenolpyruvate carboxykinase, GTP-dependent	C	Energy production and conversion ;	IPR008209 [Phosphoenolpyruvate carboxykinase, GTP-utilising]
A0A3Q1LIW3	AP-2 complex subunit alpha	AP2A2	1.22365e+06	1.53175e+07	3.65294e+06	4.54861e+07	4.91994e+07	7.96555e+07	0.115831	0.0116491	-3.10991	down	4	Biological Process:intracellular protein transport (GO:0006886),Biological Process:vesicle-mediated transport (GO:0016192),Cellular Component:membrane coat (GO:0030117),Cellular Component:clathrin adaptor complex (GO:0030131)	AP-2 complex subunit alpha	--	ko04144 Endocytosis ko04721 Synaptic vesicle cycle ko04961 Endocrine and other factor-regulated calcium reabsorption ko05016 Huntington's disease	--	--	--	IPR002553 [Clathrin/coatomer adaptor, adaptin-like, N-terminal] ; IPR003164[Clathrin adaptor, alpha-adaptin, appendage, C-terminal subdomain] ; IPR008152[Clathrin adaptor, alpha/beta/gamma-adaptin, appendage, Ig-like subdomain]
Q5E968	Cathepsin K	CTSK	1.29883e+08	9.15772e+07	1.29903e+08	3.76712e+07	2.32912e+07	2.60493e+07	4.03811	0.00285385	2.01368	up	2	Biological Process:proteolysis (GO:0006508),Molecular Function:cysteine-type peptidase activity (GO:0008234)	cathepsin K	3.4.22.38	ko04142 Lysosome ko04210 Apoptosis ko04380 Osteoclast differentiation ko04620 Toll-like receptor signaling pathway ko05323 Rheumatoid arthritis	Cysteine protease, C1A family	O	Posttranslational modification, protein turnover, chaperones ;	IPR000668 [Peptidase C1A, papain C-terminal] ; IPR013128[Peptidase C1A] ; IPR013201[Cathepsin propeptide inhibitor domain (I29)] ; IPR015644[Peptidase C1A, cathepsin K]
P53619	Coatomer subunit delta	ARCN1	1.10966e+08	1.15165e+08	8.33291e+07	1.97168e+08	1.78254e+08	2.44521e+08	0.499175	0.00941731	-1.00238	down	1	Cellular Component:COPI vesicle coat (GO:0030126)	coatomer subunit delta	--	--	--	--	--	IPR022775 [AP complex, mu/sigma subunit] ; IPR027059[Coatomer delta subunit] ; IPR028565[Mu homology domain]
A0A3Q1M5R4	L-lactate dehydrogenase	LDHB	3.93224e+08	3.59496e+08	2.67718e+08	6.43172e+08	6.18831e+08	8.57312e+08	0.481494	0.0123208	-1.05441	down	3	Molecular Function:oxidoreductase activity (GO:0016491),Biological Process:carboxylic acid metabolic process (GO:0019752),Biological Process:oxidation-reduction process (GO:0055114)	L-lactate dehydrogenase	1.1.1.27	ko00010 Glycolysis / Gluconeogenesis ko00270 Cysteine and methionine metabolism ko00620 Pyruvate metabolism ko00640 Propanoate metabolism ko01100 Metabolic pathways ko04922 Glucagon signaling pathway	Malate/lactate dehydrogenase	C	Energy production and conversion ;	IPR001236 [Lactate/malate dehydrogenase, N-terminal] ; IPR001557[L-lactate/malate dehydrogenase] ; IPR022383[Lactate/malate dehydrogenase, C-terminal]
Q28156	cGMP-specific 3,5-cyclic phosphodiesterase	PDE5A	2.25497e+06	4.35631e+07	8.52494e+06	9.89013e+07	1.20808e+08	1.41599e+08	0.150406	0.00454787	-2.73307	down	4	Molecular Function:3',5'-cyclic-nucleotide phosphodiesterase activity (GO:0004114),Molecular Function:protein binding (GO:0005515),Biological Process:signal transduction (GO:0007165),Molecular Function:phosphoric diester hydrolase activity (GO:0008081)	cGMP-specific 3',5'-cyclic phosphodiesterase	3.1.4.35	ko00230 Purine metabolism ko04022 cGMP-PKG signaling pathway	GAF domain	T	Signal transduction mechanisms ;	IPR002073 [3'5'-cyclic nucleotide phosphodiesterase, catalytic domain] ; IPR003018[GAF domain] ; IPR003607[HD/PDEase domain] ; IPR023088[3'5'-cyclic nucleotide phosphodiesterase]
A7MB62	Actin-related protein 2	ACTR2	1.96534e+08	2.194e+08	1.99118e+08	2.98812e+08	3.05361e+08	3.89878e+08	0.618735	0.013887	-0.692608	down	5	Molecular Function:ATP binding (GO:0005524),Cellular Component:cytoskeleton (GO:0005856),Cellular Component:Arp2/3 protein complex (GO:0005885),Biological Process:actin filament organization (GO:0007015),Biological Process:Arp2/3 complex-mediated actin nucleation (GO:0034314)	actin-related protein 2	--	ko04530 Tight junction	Actin-related protein	Z	Cytoskeleton ;	IPR004000 [Actin family] ; IPR027306[Actin-related protein 2]
Q2HJ34	Cellular communication network factor 3	CCN3	2.45429e+08	2.88508e+08	3.55901e+08	1.22789e+08	1.1679e+08	4.74701e+07	3.09995	0.00751212	1.63225	up	4	Biological Process:regulation of cell growth (GO:0001558),Molecular Function:protein binding (GO:0005515),Molecular Function:insulin-like growth factor binding (GO:0005520),Cellular Component:extracellular region (GO:0005576)	--	--	--	--	--	--	IPR000867 [Insulin-like growth factor-binding protein, IGFBP] ; IPR000884[Thrombospondin type-1 (TSP1) repeat] ; IPR001007[VWFC domain] ; IPR006207[Cystine knot, C-terminal] ; IPR006208[Glycoprotein hormone subunit beta, cystine knot]
F1N1F7	Guanine nucleotide exchange factor H1	ARHGEF2	9.8317e+06	4.74862e+07	1.82285e+07	1.24632e+08	1.23439e+08	1.4164e+08	0.193852	0.00122914	-2.36697	down	3	Molecular Function:Rho guanyl-nucleotide exchange factor activity (GO:0005089),Biological Process:regulation of Rho protein signal transduction (GO:0035023),Biological Process:intracellular signal transduction (GO:0035556)	Rho guanine nucleotide exchange factor 2	--	ko04530 Tight junction ko05418 Fluid shear stress and atherosclerosis	--	--	--	IPR000219 [Dbl homology (DH) domain] ; IPR001849[Pleckstrin homology domain] ; IPR002219[Protein kinase C-like, phorbol ester/diacylglycerol-binding domain]
A0A140T8A5	Isocitrate dehydrogenase [NADP]	IDH1	1.75712e+08	1.63602e+08	1.33504e+08	2.57594e+08	2.3761e+08	3.20228e+08	0.579837	0.0148817	-0.78628	down	3	Molecular Function:isocitrate dehydrogenase (NADP+) activity (GO:0004450),Biological Process:isocitrate metabolic process (GO:0006102),Biological Process:oxidation-reduction process (GO:0055114)	isocitrate dehydrogenase	1.1.1.42	ko00020 Citrate cycle (TCA cycle) ko00480 Glutathione metabolism ko01100 Metabolic pathways ko01200 Carbon metabolism ko01210 2-Oxocarboxylic acid metabolism ko01230 Biosynthesis of amino acids ko04146 Peroxisome	Isocitrate dehydrogenase	C	Energy production and conversion ;	IPR004790 [Isocitrate dehydrogenase NADP-dependent] ; IPR024084[Isopropylmalate dehydrogenase-like domain]
Q2KI95	Four and a half LIM domains protein 2	FHL2	1.79245e+08	1.60619e+08	1.31718e+08	2.24476e+08	2.71767e+08	2.44582e+08	0.636563	0.00995198	-0.651625	down	1	Molecular Function:zinc ion binding (GO:0008270)	four and a half LIM domains protein 2	--	ko04380 Osteoclast differentiation	--	--	--	IPR001781 [Zinc finger, LIM-type]
A0A3Q1LQI5	Eukaryotic translation initiation factor 2 subunit 2	EIF2S2	1.87679e+08	1.88454e+08	2.42387e+08	1.00146e+08	1.13129e+08	5.9523e+07	2.26732	0.00897062	1.18099	up	2	Molecular Function:translation initiation factor activity (GO:0003743),Biological Process:translational initiation (GO:0006413)	translation initiation factor 2 subunit 2	--	ko03013 RNA transport	Translation initiation factor 2, beta subunit (eIF-2beta)/eIF-5 N-terminal domain	J	Translation, ribosomal structure and biogenesis ;	IPR002735 [Translation initiation factor IF2/IF5]
Q9MYM4	Lysosomal alpha-glucosidase	GAA	1.24429e+08	1.35916e+08	1.29652e+08	3.54414e+07	3.55477e+07	2.26408e+07	4.16531	5.33147e-05	2.05842	up	1	Biological Process:carbohydrate metabolic process (GO:0005975)	lysosomal alpha-glucosidase	3.2.1.20	ko00052 Galactose metabolism ko00500 Starch and sucrose metabolism ko01100 Metabolic pathways ko04142 Lysosome	Alpha-glucosidase, glycosyl hydrolase family GH31	G	Carbohydrate transport and metabolism ;	IPR000322 [Glycoside hydrolase family 31] ; IPR000519[P-type trefoil domain] ; IPR025887[Glycoside hydrolase family 31, N-terminal domain] ; IPR031727[Galactose mutarotase, N-terminal barrel]
Q3SZV7	Hemopexin	HPX	2.14774e+08	2.20842e+08	2.94873e+08	6.45077e+07	6.16978e+07	5.48284e+07	4.03509	0.0181856	2.0126	up	--	--	hemopexin	--	--	--	--	--	IPR018487 [Hemopexin-like repeats]
A0JNE9	CTP synthase	CTPS1	2.23058e+07	3.72796e+07	2.76146e+07	1.17526e+08	1.00784e+08	1.58072e+08	0.231679	0.00536832	-2.1098	down	2	Molecular Function:CTP synthase activity (GO:0003883),Biological Process:pyrimidine nucleotide biosynthetic process (GO:0006221)	CTP synthase	6.3.4.2	ko00240 Pyrimidine metabolism ko01100 Metabolic pathways	CTP synthase (UTP-ammonia lyase)	F	Nucleotide transport and metabolism ;	IPR004468 [CTP synthase] ; IPR017456[CTP synthase, N-terminal] ; IPR017926[Glutamine amidotransferase]
Q28824	Myosin light chain kinase, smooth muscle	MYLK	5.76364e+08	6.43423e+08	8.74087e+08	3.89372e+08	3.71613e+08	2.50161e+08	2.07079	0.0227334	1.05018	up	4	Molecular Function:protein kinase activity (GO:0004672),Molecular Function:protein binding (GO:0005515),Molecular Function:ATP binding (GO:0005524),Biological Process:protein phosphorylation (GO:0006468)	myosin-light-chain kinase	2.7.11.18	ko04020 Calcium signaling pathway ko04022 cGMP-PKG signaling pathway ko04270 Vascular smooth muscle contraction ko04371 Apelin signaling pathway ko04510 Focal adhesion ko04611 Platelet activation ko04810 Regulation of actin cytoskeleton ko04921 Oxytocin signaling pathway ko04971 Gastric acid secretion	Serine/threonine protein kinase	T	Signal transduction mechanisms ;	IPR000719 [Protein kinase domain] ; IPR003598[Immunoglobulin subtype 2] ; IPR003599[Immunoglobulin subtype] ; IPR003961[Fibronectin type III] ; IPR007110[Immunoglobulin-like domain] ; IPR013098[Immunoglobulin I-set] ; IPR015725[Telokin/Myosin light chain kinase]
A0A452DJG1	H(+)-transporting two-sector ATPase	ATP6V1A	2.68819e+07	6.22564e+07	3.6347e+07	9.31822e+07	1.03333e+08	1.51251e+08	0.360832	0.02352	-1.4706	down	3	Molecular Function:ATP binding (GO:0005524),Biological Process:proton transport (GO:0015992),Biological Process:ATP metabolic process (GO:0046034)	V-type H+-transporting ATPase subunit A	3.6.3.14	ko00190 Oxidative phosphorylation ko01100 Metabolic pathways ko04145 Phagosome ko04150 mTOR signaling pathway ko04721 Synaptic vesicle cycle ko04966 Collecting duct acid secretion ko05323 Rheumatoid arthritis	Archaeal/vacuolar-type H+-ATPase catalytic subunit A/Vma1	C	Energy production and conversion ;	IPR000194 [ATPase, F1/V1/A1 complex, alpha/beta subunit, nucleotide-binding domain] ; IPR004100[ATPase, F1/V1/A1 complex, alpha/beta subunit, N-terminal domain] ; IPR022878[V-type ATP synthase catalytic alpha chain] ; IPR031686[ATPsynthase alpha/beta subunit, N-terminal extension]
Q5E9E2	Myosin regulatory light polypeptide 9	MYL9	1.33428e+09	1.10639e+09	1.19151e+09	5.19073e+08	5.68576e+08	4.06935e+08	2.43023	0.000960714	1.28109	up	1	Molecular Function:calcium ion binding (GO:0005509)	myosin regulatory light chain 12	--	ko04510 Focal adhesion ko04530 Tight junction ko04611 Platelet activation ko04670 Leukocyte transendothelial migration ko04810 Regulation of actin cytoskeleton	Ca2+-binding protein, EF-hand superfamily	T	Signal transduction mechanisms ;	IPR002048 [EF-hand domain] ; IPR015070[DJBP, EF-hand domain]
Q08DQ2	Glutamine--fructose-6-phosphate aminotransferase [isomerizing] 2	GFPT2	5.01977e+06	1.07955e+07	3.40144e+06	7.7447e+07	7.70183e+07	1.26805e+08	0.0683213	0.031996	-3.87152	down	2	Biological Process:carbohydrate metabolic process (GO:0005975),Molecular Function:carbohydrate binding (GO:0030246)	glucosamine---fructose-6-phosphate aminotransferase (isomerizing)	2.6.1.16	ko00250 Alanine, aspartate and glutamate metabolism ko00520 Amino sugar and nucleotide sugar metabolism ko01100 Metabolic pathways ko04931 Insulin resistance	Glucosamine 6-phosphate synthetase, contains amidotransferase and phosphosugar isomerase domains	M	Cell wall/membrane/envelope biogenesis ;	IPR001347 [Sugar isomerase (SIS)] ; IPR017932[Glutamine amidotransferase type 2 domain]
F1MV07	SEC24 homolog D, COPII coat complex component	SEC24D	1.00884e+07	5.65138e+07	1.9616e+07	1.11148e+08	1.27913e+08	1.67059e+08	0.212298	0.00808167	-2.23584	down	4	Biological Process:intracellular protein transport (GO:0006886),Biological Process:ER to Golgi vesicle-mediated transport (GO:0006888),Molecular Function:zinc ion binding (GO:0008270),Cellular Component:COPII vesicle coat (GO:0030127)	protein transport protein SEC24	--	ko04141 Protein processing in endoplasmic reticulum	Cell division protein DamX, binds to the septal ring, contains C-terminal SPOR domain	D	Cell cycle control, cell division, chromosome partitioning ;	IPR006895 [Zinc finger, Sec23/Sec24-type] ; IPR006896[Sec23/Sec24, trunk domain] ; IPR006900[Sec23/Sec24, helical domain] ; IPR007123[Gelsolin-like domain] ; IPR012990[Sec23/Sec24 beta-sandwich]
P49410	Elongation factor Tu, mitochondrial	TUFM	1.21231e+08	9.56734e+07	8.24842e+07	1.65567e+08	1.87164e+08	1.75336e+08	0.566952	0.00419362	-0.818702	down	2	Molecular Function:GTPase activity (GO:0003924),Molecular Function:GTP binding (GO:0005525)	elongation factor Tu	--	--	Translation elongation factor EF-Tu, a GTPase	J	Translation, ribosomal structure and biogenesis ;	IPR000795 [Transcription factor, GTP-binding domain] ; IPR004160[Translation elongation factor EFTu/EF1A, C-terminal] ; IPR004161[Translation elongation factor EFTu-like, domain 2]
F1MKH6	Asparagine--tRNA ligase	NARS1	26330000	7.19532e+07	3.45992e+07	1.39597e+08	1.38787e+08	1.60946e+08	0.302466	0.00294713	-1.72515	down	5	Molecular Function:nucleotide binding (GO:0000166),Molecular Function:nucleic acid binding (GO:0003676),Molecular Function:aminoacyl-tRNA ligase activity (GO:0004812),Molecular Function:ATP binding (GO:0005524),Biological Process:tRNA aminoacylation for protein translation (GO:0006418)	asparaginyl-tRNA synthetase	6.1.1.22	ko00970 Aminoacyl-tRNA biosynthesis	Aspartyl/asparaginyl-tRNA synthetase	J	Translation, ribosomal structure and biogenesis ;	IPR002312 [Aspartyl/Asparaginyl-tRNA synthetase, class IIb] ; IPR004364[Aminoacyl-tRNA synthetase, class II (D/K/N)] ; IPR004365[OB-fold nucleic acid binding domain, AA-tRNA synthetase-type] ; IPR006195[Aminoacyl-tRNA synthetase, class II]
A0A452DJ01	Calcium-activated neutral proteinase 1	CAPN1	3.72622e+07	7.32093e+07	4.27716e+07	1.54914e+08	1.49169e+08	2.06892e+08	0.299903	0.0051641	-1.73743	down	4	Molecular Function:calcium-dependent cysteine-type endopeptidase activity (GO:0004198),Molecular Function:calcium ion binding (GO:0005509),Cellular Component:intracellular (GO:0005622),Biological Process:proteolysis (GO:0006508)	calpain-1	3.4.22.52	ko04141 Protein processing in endoplasmic reticulum ko04210 Apoptosis ko04217 Necroptosis ko04218 Cellular senescence ko05010 Alzheimer's disease	Serine protease, subtilase family	O	Posttranslational modification, protein turnover, chaperones ;	IPR001300 [Peptidase C2, calpain, catalytic domain] ; IPR002048[EF-hand domain] ; IPR022682[Peptidase C2, calpain, large subunit, domain III] ; IPR022683[Peptidase C2, calpain, domain III] ; IPR022684[Peptidase C2, calpain family] ; IPR029643[Calpain-1]
P26884	Peptidyl-prolyl cis-trans isomerase FKBP3	FKBP3	4.46615e+08	3.11654e+08	3.3583e+08	1.54708e+08	1.60296e+08	9.36916e+07	2.67705	0.00809139	1.42065	up	--	--	FK506-binding protein 3	5.2.1.8	--	FKBP-type peptidyl-prolyl cis-trans isomerase	O	Posttranslational modification, protein turnover, chaperones ;	IPR001179 [FKBP-type peptidyl-prolyl cis-trans isomerase domain] ; IPR023566[Peptidyl-prolyl cis-trans isomerase, FKBP-type]
Q3ZBS7	Vitronectin	VTN	522918388	4.95338e+08	6.15553e+08	2.59143e+08	2.33415e+08	2.14811e+08	2.3097	0.00131875	1.2077	up	3	Molecular Function:scavenger receptor activity (GO:0005044),Biological Process:immune response (GO:0006955),Molecular Function:polysaccharide binding (GO:0030247)	vitronectin	--	ko04151 PI3K-Akt signaling pathway ko04510 Focal adhesion ko04512 ECM-receptor interaction ko04610 Complement and coagulation cascades ko05165 Human papillomavirus infection ko05205 Proteoglycans in cancer	--	--	--	IPR001212 [Somatomedin B domain] ; IPR018487[Hemopexin-like repeats] ; IPR020436[Somatomedin B, chordata]
A0A3Q1N4H7	Tankyrase 1 binding protein 1	TNKS1BP1	3.99136e+07	6.33035e+07	7.89365e+07	1.1118e+08	1.22195e+08	1.09042e+08	0.531965	0.0113893	-0.910597	down	--	--	--	--	--	--	--	--	IPR032764 [Tankyrase 1-binding protein, C-terminal]
Q2KI42	26S proteasome non-ATPase regulatory subunit 11	PSMD11	9.69438e+07	1.38978e+08	1.29702e+08	1.65766e+08	1.70366e+08	1.887e+08	0.69665	0.0218088	-0.521495	down	1	Molecular Function:protein binding (GO:0005515)	26S proteasome regulatory subunit N6	--	ko03050 Proteasome ko05169 Epstein-Barr virus infection	--	--	--	IPR000717 [Proteasome component (PCI) domain]
P62992	Ubiquitin-40S ribosomal protein S27a	RPS27A	9.38296e+08	9.77189e+08	9.77284e+08	6.717e+08	6.57749e+08	4.79637e+08	1.59902	0.0046287	0.67719	up	4	Molecular Function:structural constituent of ribosome (GO:0003735),Molecular Function:protein binding (GO:0005515),Cellular Component:ribosome (GO:0005840),Biological Process:translation (GO:0006412)	small subunit ribosomal protein S27Ae	--	ko03010 Ribosome	Ubiquitin	O	Posttranslational modification, protein turnover, chaperones ;	IPR000626 [Ubiquitin domain] ; IPR002906[Ribosomal protein S27a] ; IPR019956[Ubiquitin]
A7E3Q2	Heat shock 70kDa protein 1A	HSPA2	0	0	0	4.38612e+06	1.75861e+06	5.69062e+06	#NAME?	0	#NAME?	down	--	--	heat shock 70kDa protein 1/2/6/8	--	ko03040 Spliceosome ko04010 MAPK signaling pathway ko04141 Protein processing in endoplasmic reticulum ko04144 Endocytosis ko04213 Longevity regulating pathway - multiple species ko04612 Antigen processing and presentation ko04915 Estrogen signaling pathway ko05134 Legionellosis ko05145 Toxoplasmosis ko05162 Measles ko05164 Influenza A ko05169 Epstein-Barr virus infection	Molecular chaperone DnaK (HSP70)	O	Posttranslational modification, protein turnover, chaperones ;	IPR013126 [Heat shock protein 70 family]
Q5E9A3	Poly(rC)-binding protein 1	PCBP1	2.13012e+08	1.37152e+08	1.50807e+08	3.06237e+08	3.4511e+08	4.44908e+08	0.456984	0.0138885	-1.12978	down	2	Molecular Function:nucleic acid binding (GO:0003676),Molecular Function:RNA binding (GO:0003723)	poly(rC)-binding protein 1	--	ko03040 Spliceosome ko04216 Ferroptosis	--	--	--	IPR004087 [K Homology domain] ; IPR004088[K Homology domain, type 1]
A0A3Q1MCA4	Dynactin subunit 2	DCTN2	2.78252e+08	2.4883e+08	2.44066e+08	2.08826e+08	2.11885e+08	1.6957e+08	1.30641	0.0253185	0.385608	up	--	--	dynactin 2	--	ko04962 Vasopressin-regulated water reabsorption ko05016 Huntington's disease	--	--	--	--
Q3SZ65	Eukaryotic initiation factor 4A-II	EIF4A2	1.31085e+07	1.97631e+07	9.68265e+06	2.52309e+07	2.62171e+07	3.02004e+07	0.521189	0.0172837	-0.940121	down	2	Molecular Function:nucleic acid binding (GO:0003676),Molecular Function:ATP binding (GO:0005524)	translation initiation factor 4A	--	ko03013 RNA transport	Superfamily II DNA and RNA helicase	L	Replication, recombination and repair ;	IPR001650 [Helicase, C-terminal] ; IPR011545[DEAD/DEAH box helicase domain] ; IPR014001[Helicase superfamily 1/2, ATP-binding domain] ; IPR014014[RNA helicase, DEAD-box type, Q motif]
Q3SX36	TFG protein	TFG	237944756	1.71721e+08	2.26401e+08	1.21798e+08	9.46683e+07	5.52605e+07	2.34083	0.0124462	1.22702	up	1	Molecular Function:protein binding (GO:0005515)	protein TFG	--	ko05200 Pathways in cancer ko05216 Thyroid cancer	--	--	--	IPR000270 [PB1 domain] ; IPR033512[Protein TFG]
Q3SYR7	60S ribosomal protein L9	RPL9	5.64919e+08	4.02863e+08	4.09778e+08	2.71041e+08	2.91493e+08	2.25223e+08	1.74871	0.0252395	0.806292	up	4	Molecular Function:structural constituent of ribosome (GO:0003735),Cellular Component:ribosome (GO:0005840),Biological Process:translation (GO:0006412),Molecular Function:rRNA binding (GO:0019843)	large subunit ribosomal protein L9e	--	ko03010 Ribosome	Ribosomal protein L6P/L9E	J	Translation, ribosomal structure and biogenesis ;	IPR000702 [Ribosomal protein L6] ; IPR020040[Ribosomal protein L6, alpha-beta domain]
Q28141	ATP-dependent RNA helicase A	DHX9	8.69382e+06	2.26253e+07	1.19499e+07	7.36743e+07	6.8843e+07	1.24582e+08	0.161995	0.0151874	-2.62598	down	3	Molecular Function:nucleic acid binding (GO:0003676),Molecular Function:helicase activity (GO:0004386),Molecular Function:ATP binding (GO:0005524)	ATP-dependent RNA helicase A	3.6.4.13	--	HrpA-like RNA helicase	J	Translation, ribosomal structure and biogenesis ;	IPR001650 [Helicase, C-terminal] ; IPR007502[Helicase-associated domain] ; IPR011545[DEAD/DEAH box helicase domain] ; IPR011709[Domain of unknown function DUF1605] ; IPR014001[Helicase superfamily 1/2, ATP-binding domain] ; IPR014720[Double-stranded RNA-binding domain]
Q3SZC4	NSFL1 cofactor p47	NSFL1C	1.87407e+08	2.06216e+08	2.62763e+08	9.72014e+07	9.15145e+07	4.77802e+07	2.77546	0.00703812	1.47273	up	1	Molecular Function:protein binding (GO:0005515)	UBX domain-containing protein 1	--	ko04141 Protein processing in endoplasmic reticulum	--	--	--	IPR001012 [UBX domain] ; IPR012989[SEP domain]
P10103	High mobility group protein B1	HMGB1	3.88593e+08	3.75239e+08	3.7339e+08	1.75397e+08	1.76637e+08	1.25795e+08	2.37998	0.000226911	1.25095	up	--	--	high mobility group protein B1	--	ko03410 Base excision repair ko04140 Autophagy - animal ko04217 Necroptosis	--	--	--	IPR009071 [High mobility group box domain]
A6H767	Nucleosome assembly protein 1-like 1	NAP1L1	1.30318e+08	1.28513e+08	1.19512e+08	6.43265e+07	9.77454e+07	7.76065e+07	1.57854	0.0108298	0.658595	up	2	Cellular Component:nucleus (GO:0005634),Biological Process:nucleosome assembly (GO:0006334)	nucleosome assembly protein 1-like 1	--	--	--	--	--	IPR002164 [Nucleosome assembly protein (NAP)]
F6RWK1	Rho GTPase activating protein 1	ARHGAP1	1.04016e+09	7.55221e+08	8.34599e+08	6.0069e+08	5.05379e+08	3.34616e+08	1.82551	0.026248	0.868298	up	1	Biological Process:signal transduction (GO:0007165)	Rho GTPase-activating protein 1	--	--	--	--	--	IPR000198 [Rho GTPase-activating protein domain] ; IPR001251[CRAL-TRIO lipid binding domain]
Q58DQ3	60S ribosomal protein L6	RPL6	1.17179e+09	7.55283e+08	9.35751e+08	5.7865e+08	5.36975e+08	3.92625e+08	1.89811	0.027478	0.924564	up	4	Molecular Function:structural constituent of ribosome (GO:0003735),Cellular Component:intracellular (GO:0005622),Cellular Component:ribosome (GO:0005840),Biological Process:translation (GO:0006412)	large subunit ribosomal protein L6e	--	ko03010 Ribosome	--	--	--	IPR000915 [60S ribosomal protein L6E] ; IPR005568[Ribosomal protein L6, N-terminal]
F1MHR3	Aldehyde dehydrogenase 1 family member A3	ALDH1A3	1.01265e+07	2.6897e+07	1.43102e+07	9.3823e+07	6.25975e+07	1.02451e+08	0.198298	0.00618792	-2.33426	down	3	Biological Process:metabolic process (GO:0008152),Molecular Function:oxidoreductase activity (GO:0016491),Biological Process:oxidation-reduction process (GO:0055114)	aldehyde dehydrogenase (NAD(P)+)	1.2.1.5	ko00010 Glycolysis / Gluconeogenesis ko00340 Histidine metabolism ko00350 Tyrosine metabolism ko00360 Phenylalanine metabolism ko00410 beta-Alanine metabolism ko00980 Metabolism of xenobiotics by cytochrome P450 ko00982 Drug metabolism - cytochrome P450 ko01100 Metabolic pathways ko05204 Chemical carcinogenesis	Acyl-CoA reductase or other NAD-dependent aldehyde dehydrogenase	C	Energy production and conversion ;	IPR015590 [Aldehyde dehydrogenase domain]
Q3T169	40S ribosomal protein S3	RPS3	4.97469e+08	4.09785e+08	3.4027e+08	5.80074e+08	5.2643e+08	6.25883e+08	0.720118	0.0397802	-0.473694	down	1	Molecular Function:RNA binding (GO:0003723)	small subunit ribosomal protein S3e	--	ko03010 Ribosome	Ribosomal protein S3	J	Translation, ribosomal structure and biogenesis ;	IPR004044 [K Homology domain, type 2]
Q24JZ4	Metadherin	MTDH	1.97777e+08	1.67366e+08	2.33105e+08	7.38881e+07	8.48104e+07	3.32802e+07	3.11622	0.00533287	1.6398	up	3	Biological Process:negative regulation of apoptotic process (GO:0043066),Biological Process:positive regulation of I-kappaB kinase/NF-kappaB signaling (GO:0043123),Biological Process:positive regulation of angiogenesis (GO:0045766)	--	--	--	--	--	--	IPR031402 [Protein LYRIC]
A0A3Q1MCJ7	Uncharacterized protein	RPS14	7.3746e+08	6.39615e+08	7.29337e+08	3.10888e+08	3.59807e+08	2.31649e+08	2.33438	0.00118722	1.22304	up	3	Molecular Function:structural constituent of ribosome (GO:0003735),Cellular Component:ribosome (GO:0005840),Biological Process:translation (GO:0006412)	small subunit ribosomal protein S14e	--	ko03010 Ribosome	Ribosomal protein S11	J	Translation, ribosomal structure and biogenesis ;	IPR001971 [Ribosomal protein S11]
A0A3Q1LPB5	40S ribosomal protein S8	RPS8	1.5691e+09	1.58387e+09	1.87669e+09	7.63564e+08	7.77897e+08	5.93894e+08	2.35542	0.00115272	1.23599	up	4	Molecular Function:structural constituent of ribosome (GO:0003735),Cellular Component:intracellular (GO:0005622),Cellular Component:ribosome (GO:0005840),Biological Process:translation (GO:0006412)	small subunit ribosomal protein S8e	--	ko03010 Ribosome	Ribosomal protein S8E	J	Translation, ribosomal structure and biogenesis ;	IPR001047 [Ribosomal protein S8e] ; IPR022309[Ribosomal protein S8e/ribosomal biogenesis NSA2]
Q17QI3	Acetyl-CoA acetyltransferase 2	ACAT2	4.28369e+07	6.57971e+07	3.63726e+07	9.7814e+07	1.14413e+08	9.06996e+07	0.478686	0.00978173	-1.06285	down	1	Biological Process:metabolic process (GO:0008152)	acetyl-CoA C-acetyltransferase	2.3.1.9	ko00071 Fatty acid degradation ko00072 Synthesis and degradation of ketone bodies ko00280 Valine, leucine and isoleucine degradation ko00310 Lysine degradation ko00380 Tryptophan metabolism ko00620 Pyruvate metabolism ko00630 Glyoxylate and dicarboxylate metabolism ko00640 Propanoate metabolism ko00650 Butanoate metabolism ko00900 Terpenoid backbone biosynthesis ko01100 Metabolic pathways ko01200…	Acetyl-CoA acetyltransferase	I	Lipid transport and metabolism ;	IPR020616 [Thiolase, N-terminal] ; IPR020617[Thiolase, C-terminal]
Q2KJE7	Proteasome (Prosome, macropain) activator subunit 1 (PA28 alpha)	PSME1	246926144	2.45836e+08	2.67543e+08	1.71417e+08	1.44352e+08	9.38569e+07	1.8561	0.00797706	0.892272	up	1	Cellular Component:proteasome activator complex (GO:0008537)	proteasome activator subunit 1 (PA28 alpha)	--	ko03050 Proteasome ko04612 Antigen processing and presentation	--	--	--	IPR003185 [Proteasome activator pa28, N-terminal domain] ; IPR003186[Proteasome activator pa28, C-terminal domain] ; IPR009077[Proteasome activator pa28]
P34955	Alpha-1-antiproteinase	SERPINA1	5.02932e+08	6.86993e+08	6.50216e+08	3.06853e+08	3.23302e+08	1.96034e+08	2.22726	0.00804939	1.15527	up	1	Cellular Component:extracellular space (GO:0005615)	alpha-1-antitrypsin	--	ko04610 Complement and coagulation cascades	Serine protease inhibitor	O	Posttranslational modification, protein turnover, chaperones ;	IPR000215 [Serpin family] ; IPR023796[Serpin domain]
Q5E983	Elongation factor 1-beta	EEF1B	717391120	5.54937e+08	6.18745e+08	3.92253e+08	4.0463e+08	3.05977e+08	1.7147	0.00967804	0.777955	up	2	Molecular Function:translation elongation factor activity (GO:0003746),Biological Process:translational elongation (GO:0006414)	elongation factor 1-beta	--	--	--	--	--	IPR014038 [Translation elongation factor EF1B, beta/delta subunit, guanine nucleotide exchange domain] ; IPR018940[Elongation factor 1 beta central acidic region, eukaryote]
A7E3W7	ATP-dependent RNA helicase DDX1	DDX1	2.7157e+07	5.3001e+07	2.506e+07	1.22953e+08	1.28877e+08	1.40303e+08	0.268322	0.000755985	-1.89796	down	3	Molecular Function:nucleic acid binding (GO:0003676),Molecular Function:protein binding (GO:0005515),Molecular Function:ATP binding (GO:0005524)	ATP-dependent RNA helicase DDX1	3.6.4.13	--	Superfamily II DNA and RNA helicase	L	Replication, recombination and repair ;	IPR001650 [Helicase, C-terminal] ; IPR001870[B30.2/SPRY domain] ; IPR003877[SPRY domain] ; IPR011545[DEAD/DEAH box helicase domain] ; IPR014001[Helicase superfamily 1/2, ATP-binding domain] ; IPR014014[RNA helicase, DEAD-box type, Q motif]
P62871	Guanine nucleotide-binding protein G(I)/G(S)/G(T) subunit beta-1	GNB1	5.48542e+07	5.27394e+07	3.07125e+07	1.2645e+08	1.34103e+08	1.48929e+08	0.337759	0.000880331	-1.56593	down	2	Molecular Function:protein binding (GO:0005515),Biological Process:signal transduction (GO:0007165)	guanine nucleotide-binding protein G(I)/G(S)/G(T) subunit beta-1	--	ko04014 Ras signaling pathway ko04062 Chemokine signaling pathway ko04151 PI3K-Akt signaling pathway ko04371 Apelin signaling pathway ko04713 Circadian entrainment ko04723 Retrograde endocannabinoid signaling ko04724 Glutamatergic synapse ko04725 Cholinergic synapse ko04726 Serotonergic synapse ko04727 GABAergic synapse ko04728 Dopaminergic synapse ko04740 Olfactory transduction ko04744 Phototran…	WD40 repeat	R	General function prediction only ;	IPR001632 [G-protein, beta subunit] ; IPR001680[WD40 repeat] ; IPR016346[Guanine nucleotide-binding protein, beta subunit] ; IPR017986[WD40-repeat-containing domain] ; IPR020472[G-protein beta WD-40 repeat]
Q3T133	Transmembrane emp24 domain-containing protein 9	TMED9	3.05976e+08	3.45176e+08	3.49128e+08	1.3404e+08	1.46496e+08	5.80777e+07	2.95404	0.00203119	1.56269	up	2	Biological Process:transport (GO:0006810),Cellular Component:integral component of membrane (GO:0016021)	p24 family protein alpha	--	--	--	--	--	IPR009038 [GOLD domain] ; IPR015720[TMP21-related]
Q5E9F1	B-cell receptor-associated protein	BCAP31	352755408	4.70657e+08	6.22238e+08	3.03226e+08	2.46219e+08	1.82634e+08	1.97472	0.0495841	0.981648	up	3	Cellular Component:endoplasmic reticulum (GO:0005783),Biological Process:intracellular protein transport (GO:0006886),Cellular Component:integral component of membrane (GO:0016021)	B-cell receptor-associated protein 31	--	ko04141 Protein processing in endoplasmic reticulum ko05165 Human papillomavirus infection	--	--	--	IPR008417 [B-cell receptor-associated protein 29/31]
Q3T0I2	Pro-cathepsin H	CTSH	3.3592e+08	3.14628e+08	4.14472e+08	9.73318e+07	7.79906e+07	6.20988e+07	4.48578	0.000998304	2.16536	up	2	Biological Process:proteolysis (GO:0006508),Molecular Function:cysteine-type peptidase activity (GO:0008234)	cathepsin H	3.4.22.16	ko04142 Lysosome ko04210 Apoptosis	Cysteine protease, C1A family	O	Posttranslational modification, protein turnover, chaperones ;	IPR000668 [Peptidase C1A, papain C-terminal] ; IPR013128[Peptidase C1A] ; IPR013201[Cathepsin propeptide inhibitor domain (I29)]
Q5E9X4	Leucine-rich repeat-containing protein 59	LRRC59	5.0646e+08	3.77902e+08	4.00541e+08	2.52237e+08	2.99481e+08	2.01869e+08	1.70505	0.021918	0.769811	up	1	Molecular Function:protein binding (GO:0005515)	--	--	--	Leucine-rich repeat (LRR) protein	K	Transcription ;	IPR001611 [Leucine-rich repeat] ; IPR003591[Leucine-rich repeat, typical subtype] ; IPR025875[Leucine rich repeat 4]
D1Z306	Cysteine-rich secretory protein LCCL domain containing 2	CRISPLD2	165121704	1.4962e+08	2.00776e+08	4.90309e+07	5.46341e+07	2.62378e+07	3.96849	0.00181277	1.98859	up	--	--	--	--	--	Uncharacterized conserved protein YkwD, contains CAP (CSP/antigen 5/PR1) domain	S	Function unknown ;	IPR001283 [Cysteine-rich secretory protein, allergen V5/Tpx-1-related] ; IPR004043[LCCL domain] ; IPR014044[CAP domain]
Q0VCX4	Catenin beta-1	CTNNB1	1.06969e+07	5.11268e+07	2.69535e+07	8.34808e+07	9.35537e+07	1.20642e+08	0.298234	0.0125506	-1.74549	down	3	Molecular Function:signal transducer activity (GO:0004871),Molecular Function:protein binding (GO:0005515),Biological Process:adherens junction assembly (GO:0034333)	catenin beta 1	--	ko04015 Rap1 signaling pathway ko04310 Wnt signaling pathway ko04390 Hippo signaling pathway ko04510 Focal adhesion ko04520 Adherens junction ko04550 Signaling pathways regulating pluripotency of stem cells ko04670 Leukocyte transendothelial migration ko04916 Melanogenesis ko04919 Thyroid hormone signaling pathway ko05100 Bacterial invasion of epithelial cells ko05165 Human papillomavirus infecti…	--	--	--	IPR000225 [Armadillo] ; IPR013284[Beta-catenin]
A0A3Q1LL62	Uncharacterized protein	TMOD3	141744217	8.94699e+07	1.04278e+08	5.91885e+07	4.0972e+07	4.43837e+07	2.32104	0.0182938	1.21477	up	4	Molecular Function:tropomyosin binding (GO:0005523),Biological Process:actin cytoskeleton organization (GO:0030036),Biological Process:erythrocyte development (GO:0048821),Biological Process:pointed-end actin filament capping (GO:0051694)	tropomodulin	--	--	Leucine-rich repeat (LRR) protein	K	Transcription ;	IPR004934 [Tropomodulin] ; IPR030133[Tropomodulin-3]
A0A452DIL5	Cysteine and glycine-rich protein 2	CSRP2	2.98145e+08	2.14164e+08	2.42481e+08	1.54564e+08	1.67605e+08	1.22087e+08	1.699	0.0212241	0.764684	up	1	Molecular Function:zinc ion binding (GO:0008270)	cysteine and glycine-rich protein	--	--	--	--	--	IPR001781 [Zinc finger, LIM-type]
P05689	Cathepsin Z	CTSZ	9.63513e+07	1.00458e+08	1.24576e+08	5.73658e+07	5.21607e+07	4.03438e+07	2.14442	0.00487463	1.10059	up	2	Biological Process:proteolysis (GO:0006508),Molecular Function:cysteine-type peptidase activity (GO:0008234)	cathepsin X	3.4.18.1	ko04142 Lysosome ko04210 Apoptosis	Cysteine protease, C1A family	O	Posttranslational modification, protein turnover, chaperones ;	IPR000668 [Peptidase C1A, papain C-terminal] ; IPR013128[Peptidase C1A] ; IPR033157[Cathepsin X]
A0A140T842	Lon protease homolog, mitochondrial	LONP1	1.0486e+07	4.94051e+07	2.92638e+07	7.3344e+07	6.74622e+07	8.59996e+07	0.393089	0.0213643	-1.34707	down	5	Molecular Function:ATP-dependent peptidase activity (GO:0004176),Molecular Function:serine-type endopeptidase activity (GO:0004252),Molecular Function:ATP binding (GO:0005524),Biological Process:proteolysis (GO:0006508),Biological Process:protein catabolic process (GO:0030163)	ATP-dependent Lon protease	3.4.21.53	--	ATP-dependent Lon protease, bacterial type	O	Posttranslational modification, protein turnover, chaperones ;	IPR003111 [ATP-dependent protease La (LON), substrate-binding domain] ; IPR003593[AAA+ ATPase domain] ; IPR003959[ATPase, AAA-type, core] ; IPR008269[Peptidase S16, Lon C-terminal] ; IPR027065[Lon protease]
E1BIB4	Heterogeneous nuclear ribonucleoprotein L	HNRNPL	40244448	7.94099e+07	5.94138e+07	1.23777e+08	1.02249e+08	1.26025e+08	0.508642	0.0133046	-0.975277	down	1	Molecular Function:nucleic acid binding (GO:0003676)	heterogeneous nuclear ribonucleoprotein L	--	--	--	--	--	IPR000504 [RNA recognition motif domain]
Q58CQ2	Actin-related protein 2/3 complex subunit 1B	ARPC1B	7.11657e+07	1.10534e+08	7.91065e+07	2.86988e+08	2.33619e+08	2.5693e+08	0.335426	0.00091982	-1.57593	down	5	Molecular Function:protein binding (GO:0005515),Cellular Component:Arp2/3 protein complex (GO:0005885),Cellular Component:actin cytoskeleton (GO:0015629),Biological Process:regulation of actin filament polymerization (GO:0030833),Biological Process:Arp2/3 complex-mediated actin nucleation (GO:0034314)	actin related protein 2/3 complex, subunit 1A/1B	--	ko04144 Endocytosis ko04666 Fc gamma R-mediated phagocytosis ko04810 Regulation of actin cytoskeleton ko05100 Bacterial invasion of epithelial cells ko05132 Salmonella infection	WD40 repeat	R	General function prediction only ;	IPR001680 [WD40 repeat] ; IPR017383[Actin-related protein 2/3 complex subunit 1] ; IPR017986[WD40-repeat-containing domain] ; IPR030141[Actin-related protein 2/3 complex subunit 1B]
Q5BIN5	Peptidyl-prolyl cis-trans isomerase NIMA-interacting 1	PIN1	1.75595e+08	1.43758e+08	1.38837e+08	4.42738e+07	5.07975e+07	4.70625e+07	3.22365	0.000835137	1.6887	up	2	Molecular Function:protein binding (GO:0005515),Molecular Function:isomerase activity (GO:0016853)	peptidyl-prolyl cis-trans isomerase NIMA-interacting 1	5.2.1.8	ko04622 RIG-I-like receptor signaling pathway	Parvulin-like peptidyl-prolyl isomerase	O	Posttranslational modification, protein turnover, chaperones ;	IPR000297 [Peptidyl-prolyl cis-trans isomerase, PpiC-type] ; IPR001202[WW domain]
G1K1X0	Cytochrome b-c1 complex subunit 1, mitochondrial	UQCRC1	3.76638e+07	5.5933e+07	3.62921e+07	9.46242e+07	1.065e+08	1.15494e+08	0.410239	0.0020659	-1.28546	down	--	--	ubiquinol-cytochrome c reductase core subunit 1	--	ko00190 Oxidative phosphorylation ko01100 Metabolic pathways ko04260 Cardiac muscle contraction ko04932 Non-alcoholic fatty liver disease (NAFLD) ko05010 Alzheimer's disease ko05012 Parkinson's disease ko05016 Huntington's disease	Predicted Zn-dependent peptidase	R	General function prediction only ;	IPR007863 [Peptidase M16, C-terminal] ; IPR011765[Peptidase M16, N-terminal]
A0A3S5ZP98	Alpha-aminoadipic semialdehyde dehydrogenase	ALDH7A1	31529319	5.87869e+07	4.40472e+07	1.13593e+08	1.16436e+08	1.30161e+08	0.373035	0.00131477	-1.42262	down	3	Biological Process:metabolic process (GO:0008152),Molecular Function:oxidoreductase activity (GO:0016491),Biological Process:oxidation-reduction process (GO:0055114)	--	--	ko00010 Glycolysis / Gluconeogenesis ko00053 Ascorbate and aldarate metabolism ko00071 Fatty acid degradation ko00260 Glycine, serine and threonine metabolism ko00280 Valine, leucine and isoleucine degradation ko00310 Lysine degradation ko00330 Arginine and proline metabolism ko00340 Histidine metabolism ko00380 Tryptophan metabolism ko00410 beta-Alanine metabolism ko00561 Glycerolipid metabolism…	Acyl-CoA reductase or other NAD-dependent aldehyde dehydrogenase	C	Energy production and conversion ;	IPR015590 [Aldehyde dehydrogenase domain]
A0A452DIL6	Glypican-1	GPC1	9.91237e+07	1.0322e+08	1.3905e+08	4.0751e+07	5.54591e+07	2.76951e+07	2.75528	0.00845075	1.4622	up	3	Cellular Component:proteinaceous extracellular matrix (GO:0005578),Cellular Component:membrane (GO:0016020),Molecular Function:heparan sulfate proteoglycan binding (GO:0043395)	glypican 1	--	ko05205 Proteoglycans in cancer ko05418 Fluid shear stress and atherosclerosis	--	--	--	IPR001863 [Glypican] ; IPR015502[Glypican-1]
P80747	Integrin beta-5	ITGB5	6.54072e+07	6.68683e+07	7.96994e+07	2.30514e+07	2.13964e+07	9.50824e+06	3.92866	0.00107194	1.97404	up	3	Molecular Function:receptor activity (GO:0004872),Biological Process:integrin-mediated signaling pathway (GO:0007229),Cellular Component:integrin complex (GO:0008305)	integrin beta 5	--	ko04145 Phagosome ko04151 PI3K-Akt signaling pathway ko04510 Focal adhesion ko04512 ECM-receptor interaction ko04810 Regulation of actin cytoskeleton ko05165 Human papillomavirus infection ko05205 Proteoglycans in cancer ko05410 Hypertrophic cardiomyopathy (HCM) ko05412 Arrhythmogenic right ventricular cardiomyopathy (ARVC) ko05414 Dilated cardiomyopathy (DCM)	Secreted protein containing bacterial Ig-like domain and vWFA domain	R	General function prediction only ;	IPR002035 [von Willebrand factor, type A] ; IPR002369[Integrin beta subunit, VWA domain] ; IPR012896[Integrin beta subunit, tail] ; IPR014836[Integrin beta subunit, cytoplasmic domain] ; IPR015812[Integrin beta subunit] ; IPR016201[PSI domain] ; IPR027067[Integrin beta-5 subunit] ; IPR033760[Integrin beta N-terminal]
A0A3Q1N7L1	Complex I-9kD	NDUFV3	8.06625e+07	9.25862e+07	1.44361e+08	2.8153e+07	3.0271e+07	1.37762e+07	4.39901	0.0155462	2.13718	up	2	Cellular Component:mitochondrion (GO:0005739),Cellular Component:mitochondrial respiratory chain complex I (GO:0005747)	NADH dehydrogenase (ubiquinone) flavoprotein 3	--	ko00190 Oxidative phosphorylation ko01100 Metabolic pathways ko04723 Retrograde endocannabinoid signaling ko04932 Non-alcoholic fatty liver disease (NAFLD) ko05010 Alzheimer's disease ko05012 Parkinson's disease ko05016 Huntington's disease	--	--	--	IPR026193 [NADH-ubiquinone oxidoreductase flavoprotein 3]
A1L5B7	SERPINE1 mRNA binding protein 1	SERBP1	4.14639e+08	4.16374e+08	4.73739e+08	2.47913e+08	2.43207e+08	1.38511e+08	2.07225	0.00520229	1.0512	up	1	Molecular Function:mRNA 3'-UTR binding (GO:0003730)	--	--	--	--	--	--	IPR006861 [Hyaluronan/mRNA-binding protein] ; IPR027205[Plasminogen activator inhibitor 1 RNA-binding protein] ; IPR032381[Intracellular hyaluronan-binding protein 4, N-terminal domain]
P33097	Aspartate aminotransferase, cytoplasmic	GOT1	109557625	1.53122e+08	1.50087e+08	2.6824e+08	2.58024e+08	2.74385e+08	0.51554	0.00095367	-0.955843	down	4	Biological Process:cellular amino acid metabolic process (GO:0006520),Molecular Function:transaminase activity (GO:0008483),Biological Process:biosynthetic process (GO:0009058),Molecular Function:pyridoxal phosphate binding (GO:0030170)	aspartate aminotransferase, cytoplasmic	2.6.1.1	ko00220 Arginine biosynthesis ko00250 Alanine, aspartate and glutamate metabolism ko00270 Cysteine and methionine metabolism ko00330 Arginine and proline metabolism ko00350 Tyrosine metabolism ko00360 Phenylalanine metabolism ko00400 Phenylalanine, tyrosine and tryptophan biosynthesis ko01100 Metabolic pathways ko01200 Carbon metabolism ko01210 2-Oxocarboxylic acid metabolism ko01230 Biosynthesis…	Aspartate/tyrosine/aromatic aminotransferase	E	Amino acid transport and metabolism ;	IPR000796 [Aspartate/other aminotransferase] ; IPR004839[Aminotransferase, class I/classII]
A0A3Q1LSI9	Calmodulin	CALM2	1.62714e+09	1.942e+09	2.14543e+09	7.7682e+08	8.56413e+08	4.86706e+08	2.69563	0.00310955	1.43062	up	1	Molecular Function:calcium ion binding (GO:0005509)	calmodulin	--	ko04014 Ras signaling pathway ko04015 Rap1 signaling pathway ko04020 Calcium signaling pathway ko04022 cGMP-PKG signaling pathway ko04024 cAMP signaling pathway ko04070 Phosphatidylinositol signaling system ko04114 Oocyte meiosis ko04218 Cellular senescence ko04261 Adrenergic signaling in cardiomyocytes ko04270 Vascular smooth muscle contraction ko04371 Apelin signaling pathway ko04713 Circadian …	Ca2+-binding protein, EF-hand superfamily	T	Signal transduction mechanisms ;	IPR002048 [EF-hand domain]
A0A654IE56	Connexin-43	CXNK1	1.28459e+08	1.79563e+08	2.03828e+08	5.79958e+07	5.28781e+07	4.74528e+07	3.23287	0.0317362	1.69281	up	5	Cellular Component:connexin complex (GO:0005922),Biological Process:cell communication (GO:0007154),Biological Process:cell-cell signaling (GO:0007267),Biological Process:heart development (GO:0007507),Molecular Function:transmembrane transporter activity (GO:0022857)	gap junction alpha-1 protein	--	ko04540 Gap junction ko05412 Arrhythmogenic right ventricular cardiomyopathy (ARVC)	--	--	--	IPR000500 [Connexin] ; IPR002261[Gap junction alpha-1 protein (Cx43)] ; IPR013092[Connexin, N-terminal] ; IPR013124[Gap junction alpha-1 protein (Cx43), C-terminal] ; IPR019570[Gap junction protein, cysteine-rich domain]
Q3MHH4	Glutamine--tRNA ligase	QARS1	6.09648e+06	3.49989e+07	1.8798e+07	8.57431e+07	9.03478e+07	1.06827e+08	0.211699	0.0021243	-2.23992	down	8	Molecular Function:nucleotide binding (GO:0000166),Molecular Function:aminoacyl-tRNA ligase activity (GO:0004812),Molecular Function:glutamine-tRNA ligase activity (GO:0004819),Molecular Function:ATP binding (GO:0005524),Cellular Component:cytoplasm (GO:0005737),Biological Process:tRNA aminoacylation for protein translation (GO:0006418),Biological Process:glutaminyl-tRNA aminoacylation (GO:000642…	glutaminyl-tRNA synthetase	6.1.1.18	ko00970 Aminoacyl-tRNA biosynthesis ko01100 Metabolic pathways	Glutamyl- or glutaminyl-tRNA synthetase	J	Translation, ribosomal structure and biogenesis ;	IPR000924 [Glutamyl/glutaminyl-tRNA synthetase] ; IPR007638[Glutaminyl-tRNA synthetase, class Ib, non-specific RNA-binding domain 2] ; IPR007639[Glutaminyl-tRNA synthetase, class Ib, non-specific RNA-binding domain, N-terminal] ; IPR020058[Glutamyl/glutaminyl-tRNA synthetase, class Ib, catalytic domain] ; IPR020059[Glutamyl/glutaminyl-tRNA synthetase, class Ib, anti-codon binding domain]
A0A5H1ZRH6	Cadherin-2	CDH2	60081031	5.00418e+07	7.78796e+07	8.0674e+06	1.71565e+07	1.46216e+07	4.71828	0.00451487	2.23826	up	5	Molecular Function:calcium ion binding (GO:0005509),Biological Process:cell adhesion (GO:0007155),Biological Process:homophilic cell adhesion via plasma membrane adhesion molecules (GO:0007156),Biological Process:regulation of signal transduction (GO:0009966),Cellular Component:membrane (GO:0016020)	cadherin 2, type 1, N-cadherin	--	ko04514 Cell adhesion molecules (CAMs) ko05412 Arrhythmogenic right ventricular cardiomyopathy (ARVC)	Large exoprotein involved in heme utilization or adhesion	U	Intracellular trafficking, secretion, and vesicular transport ;	IPR000233 [Cadherin, cytoplasmic domain] ; IPR002126[Cadherin] ; IPR014868[Cadherin prodomain] ; IPR030051[N-cadherin]
H7BWW2	Beta-hexosaminidase	HEXB	1.34735e+08	1.35553e+08	1.73414e+08	4.59922e+07	5.62704e+07	4.1422e+07	3.08802	0.00176834	1.62668	up	2	Molecular Function:beta-N-acetylhexosaminidase activity (GO:0004563),Biological Process:carbohydrate metabolic process (GO:0005975)	hexosaminidase	3.2.1.52	ko00511 Other glycan degradation ko00520 Amino sugar and nucleotide sugar metabolism ko00531 Glycosaminoglycan degradation ko00603 Glycosphingolipid biosynthesis - globo and isoglobo series ko00604 Glycosphingolipid biosynthesis - ganglio series ko01100 Metabolic pathways ko04142 Lysosome	N-acetyl-beta-hexosaminidase	G	Carbohydrate transport and metabolism ;	IPR015883 [Glycoside hydrolase family 20, catalytic domain] ; IPR025705[Beta-hexosaminidase] ; IPR029019[Beta-hexosaminidase, eukaryotic type, N-terminal]
Q3T0M7	Ran-specific GTPase-activating protein	RANBP1	3.56052e+08	3.86839e+08	4.29378e+08	1.42506e+08	1.42206e+08	8.92617e+07	3.13463	0.000652808	1.6483	up	1	Biological Process:intracellular transport (GO:0046907)	Ran-binding protein 1	--	ko05166 HTLV-I infection ko05203 Viral carcinogenesis	--	--	--	IPR000156 [Ran binding domain]
A0A3Q1LLF2	Methionine--tRNA ligase, cytoplasmic	MARS1	5.79595e+06	4.04634e+07	1.69069e+07	8.30382e+07	9.18736e+07	1.34998e+08	0.203821	0.0124255	-2.29462	down	6	Molecular Function:nucleotide binding (GO:0000166),Molecular Function:aminoacyl-tRNA ligase activity (GO:0004812),Molecular Function:methionine-tRNA ligase activity (GO:0004825),Molecular Function:ATP binding (GO:0005524),Biological Process:tRNA aminoacylation for protein translation (GO:0006418),Biological Process:methionyl-tRNA aminoacylation (GO:0006431)	methionyl-tRNA synthetase	6.1.1.10	ko00450 Selenocompound metabolism ko00970 Aminoacyl-tRNA biosynthesis	Methionyl-tRNA synthetase	J	Translation, ribosomal structure and biogenesis ;	IPR000738 [WHEP-TRS domain] ; IPR004046[Glutathione S-transferase, C-terminal] ; IPR010987[Glutathione S-transferase, C-terminal-like] ; IPR015413[Methionyl/Leucyl tRNA synthetase] ; IPR033911[Methioninyl-tRNA synthetase core domain]
F1MJQ1	Ras-related protein Rab-7a	RAB7A	277626010	2.73934e+08	2.72524e+08	1.98798e+08	2.00244e+08	2.05478e+08	1.3632	8.58226e-06	0.447002	up	2	Molecular Function:GTP binding (GO:0005525),Biological Process:small GTPase mediated signal transduction (GO:0007264)	Ras-related protein Rab-7A	--	ko04137 Mitophagy - animal ko04140 Autophagy - animal ko04144 Endocytosis ko04145 Phagosome ko05132 Salmonella infection ko05146 Amoebiasis ko05152 Tuberculosis	GTPase SAR1 family domain	R	General function prediction only ;	IPR001806 [Small GTPase superfamily]
E1BJ75	Cartilage associated protein	CRTAP	2.70593e+08	3.17044e+08	3.57291e+08	1.3676e+08	1.39308e+08	9.8035e+07	2.52584	0.00257752	1.33677	up	2	Cellular Component:endoplasmic reticulum (GO:0005783),Biological Process:peptidyl-proline hydroxylation to 3-hydroxy-L-proline (GO:0018400)	cartilage-associated protein	--	--	--	--	--	IPR033212 [Cartilage-associated protein]
Q95M59	Retina ubiquilin		5.52342e+07	4.82531e+07	7.12309e+07	3.30402e+07	1.51827e+07	1.32167e+07	2.84374	0.0152071	1.50779	up	1	Molecular Function:protein binding (GO:0005515)	ubiquilin	--	ko04141 Protein processing in endoplasmic reticulum	--	--	--	IPR000626 [Ubiquitin domain] ; IPR006636[Heat shock chaperonin-binding] ; IPR015496[Ubiquilin] ; IPR015940[Ubiquitin-associated domain]
F1N206	Dihydrolipoyl dehydrogenase	DLD	1.00174e+08	1.40262e+08	9.78056e+07	2.04346e+08	2.47694e+08	1.74014e+08	0.540274	0.0195675	-0.888238	down	3	Molecular Function:oxidoreductase activity (GO:0016491),Biological Process:cell redox homeostasis (GO:0045454),Biological Process:oxidation-reduction process (GO:0055114)	dihydrolipoamide dehydrogenase	1.8.1.4	ko00010 Glycolysis / Gluconeogenesis ko00020 Citrate cycle (TCA cycle) ko00260 Glycine, serine and threonine metabolism ko00280 Valine, leucine and isoleucine degradation ko00620 Pyruvate metabolism ko00630 Glyoxylate and dicarboxylate metabolism ko00640 Propanoate metabolism ko01100 Metabolic pathways ko01200 Carbon metabolism	Pyruvate/2-oxoglutarate dehydrogenase complex, dihydrolipoamide dehydrogenase (E3) component or related enzyme	C	Energy production and conversion ;	IPR004099 [Pyridine nucleotide-disulphide oxidoreductase, dimerisation domain] ; IPR023753[FAD/NAD(P)-binding domain]
A0A3Q1MQQ6	CAP-Gly domain containing linker protein 1	CLIP1	1.11994e+08	1.00844e+08	9.72452e+07	6.87389e+07	7.72796e+07	7.41845e+07	1.40817	0.00417491	0.493818	up	--	--	CAP-Gly domain-containing linker protein 1	--	ko04150 mTOR signaling pathway	--	--	--	IPR000938 [CAP Gly-rich domain] ; IPR032108[CLIP1, zinc knuckle]
Q1LZH7	KN motif and ankyrin repeat domain-containing protein 2	KANK2	3.80773e+07	6.94986e+07	4.35864e+07	1.40928e+08	1.34849e+08	1.47145e+08	0.357424	0.000927785	-1.48429	down	1	Molecular Function:protein binding (GO:0005515)	--	--	--	Ankyrin repeat	T	Signal transduction mechanisms ;	IPR002110 [Ankyrin repeat] ; IPR020683[Ankyrin repeat-containing domain] ; IPR021939[Kank N-terminal motif]
A0A3Q1MCY4	Cobl domain-containing protein	COBLL1	6.11682e+06	2.73099e+07	1.25564e+07	5.70226e+07	7.56914e+07	5.81566e+07	0.240912	0.00517405	-2.05342	down	--	--	--	--	--	--	--	--	IPR019025 [Cordon-bleu, ubiquitin-like domain]
F1N7X3	Nucleosome assembly protein 1-like 4	NAP1L4	7.36242e+07	1.1128e+08	1.43195e+08	2.69434e+07	3.95723e+07	4.47263e+07	2.94942	0.0254162	1.56043	up	2	Cellular Component:nucleus (GO:0005634),Biological Process:nucleosome assembly (GO:0006334)	nucleosome assembly protein 1-like 4	--	--	--	--	--	IPR002164 [Nucleosome assembly protein (NAP)]
F1N455	Cathepsin C	CTSC	1.60646e+08	1.56347e+08	1.60791e+08	6.81958e+07	8.71074e+07	4.97994e+07	2.32949	0.012558	1.22001	up	3	Biological Process:proteolysis (GO:0006508),Molecular Function:peptidase activity (GO:0008233),Molecular Function:cysteine-type peptidase activity (GO:0008234)	cathepsin C	3.4.14.1	ko04142 Lysosome ko04210 Apoptosis	Cysteine protease, C1A family	O	Posttranslational modification, protein turnover, chaperones ;	IPR000668 [Peptidase C1A, papain C-terminal] ; IPR013128[Peptidase C1A] ; IPR014882[Cathepsin C exclusion] ; IPR033161[Dipeptidyl-peptidase I]
A7YW98	Arginine--tRNA ligase, cytoplasmic	RARS1	7.41197e+06	4.61844e+07	1.56438e+07	1.08794e+08	1.01035e+08	1.49585e+08	0.192648	0.00719547	-2.37596	down	5	Molecular Function:nucleotide binding (GO:0000166),Molecular Function:arginine-tRNA ligase activity (GO:0004814),Molecular Function:ATP binding (GO:0005524),Cellular Component:cytoplasm (GO:0005737),Biological Process:arginyl-tRNA aminoacylation (GO:0006420)	arginyl-tRNA synthetase	6.1.1.19	ko00970 Aminoacyl-tRNA biosynthesis	Arginyl-tRNA synthetase	J	Translation, ribosomal structure and biogenesis ;	IPR001278 [Arginine-tRNA ligase] ; IPR005148[Arginyl tRNA synthetase N-terminal domain] ; IPR008909[DALR anticodon binding]
A7MB16	Eukaryotic translation initiation factor 3 subunit B	EIF3B	45047783	5.99134e+07	5.01331e+07	8.47626e+07	8.80236e+07	1.11328e+08	0.545888	0.0103482	-0.873323	down	6	Molecular Function:nucleic acid binding (GO:0003676),Molecular Function:RNA binding (GO:0003723),Molecular Function:translation initiation factor activity (GO:0003743),Cellular Component:eukaryotic translation initiation factor 3 complex (GO:0005852),Biological Process:translational initiation (GO:0006413),Molecular Function:translation initiation factor binding (GO:0031369)	translation initiation factor 3 subunit B	--	ko03013 RNA transport	Predicted ATPase	R	General function prediction only ;	IPR000504 [RNA recognition motif domain] ; IPR011400[Eukaryotic translation initiation factor 3 subunit B] ; IPR013979[Translation initiation factor, beta propellor-like domain]
Q7SIB2	Collagen alpha-1(IV) chain	COL4A1	1.3531e+08	2.05251e+08	2.21454e+08	4.35926e+07	6.20652e+07	4.42502e+07	3.74906	0.00714978	1.90653	up	2	Molecular Function:extracellular matrix structural constituent (GO:0005201),Cellular Component:collagen trimer (GO:0005581)	collagen, type IV, alpha	--	ko04151 PI3K-Akt signaling pathway ko04510 Focal adhesion ko04512 ECM-receptor interaction ko04926 Relaxin signaling pathway ko04933 AGE-RAGE signaling pathway in diabetic complications ko04974 Protein digestion and absorption ko05146 Amoebiasis ko05165 Human papillomavirus infection ko05200 Pathways in cancer ko05222 Small cell lung cancer	Autotransporter adhesin	UW	Intracellular trafficking, secretion, and vesicular transport ; Extracellular structures ;	IPR001442 [Collagen IV, non-collagenous] ; IPR008160[Collagen triple helix repeat]
F6RBQ9	RNA binding motif protein 3	RBM3	878769727	9.71214e+08	1.04272e+09	4.04688e+08	3.7606e+08	2.75182e+08	2.73948	0.000575476	1.4539	up	1	Molecular Function:nucleic acid binding (GO:0003676)	RNA-binding protein 3	--	--	RNA recognition motif (RRM) domain	J	Translation, ribosomal structure and biogenesis ;	IPR000504 [RNA recognition motif domain]
F1N0E6	von Willebrand factor A domain containing 5A	VWA5A	3.26795e+06	3.32951e+07	8.82745e+06	6.88029e+07	8.43858e+07	1.13454e+08	0.17023	0.00997765	-2.55444	down	--	--	--	--	--	Secreted protein containing bacterial Ig-like domain and vWFA domain	R	General function prediction only ;	IPR002035 [von Willebrand factor, type A] ; IPR013694[VIT domain]
P50227	Sulfotransferase 1A1	SULT1A1	2.1205e+08	2.00626e+08	1.74344e+08	2.31454e+08	2.48344e+08	2.77755e+08	0.774889	0.0316413	-0.367938	down	1	Molecular Function:sulfotransferase activity (GO:0008146)	aryl sulfotransferase	2.8.2.1	ko05204 Chemical carcinogenesis	--	--	--	IPR000863 [Sulfotransferase domain]
F1N0F7	Eukaryotic translation initiation factor 5	EIF5	1.247e+08	1.69432e+08	1.62936e+08	1.03832e+08	1.00579e+08	8.81902e+07	1.56208	0.0205136	0.643472	up	3	Molecular Function:translation initiation factor activity (GO:0003743),Molecular Function:protein binding (GO:0005515),Biological Process:translational initiation (GO:0006413)	translation initiation factor 5	--	ko03013 RNA transport	Translation initiation factor 2, beta subunit (eIF-2beta)/eIF-5 N-terminal domain	J	Translation, ribosomal structure and biogenesis ;	IPR002735 [Translation initiation factor IF2/IF5] ; IPR003307[W2 domain]
P68102	Eukaryotic translation initiation factor 2 subunit 1	EIF2S1	77042901	6.15448e+07	4.49942e+07	1.02179e+08	9.49463e+07	1.07911e+08	0.601837	0.0154159	-0.732556	down	3	Molecular Function:nucleic acid binding (GO:0003676),Molecular Function:RNA binding (GO:0003723),Molecular Function:translation initiation factor activity (GO:0003743)	translation initiation factor 2 subunit 1	--	ko03013 RNA transport ko04140 Autophagy - animal ko04141 Protein processing in endoplasmic reticulum ko04210 Apoptosis ko04932 Non-alcoholic fatty liver disease (NAFLD) ko05160 Hepatitis C ko05162 Measles ko05164 Influenza A ko05168 Herpes simplex infection	Translation initiation factor 2, alpha subunit (eIF-2alpha)	J	Translation, ribosomal structure and biogenesis ;	IPR003029 [S1 domain] ; IPR011488[Translation initiation factor 2, alpha subunit] ; IPR022967[RNA-binding domain, S1]
P12624	Myristoylated alanine-rich C-kinase substrate	MARCKS	3.10259e+08	3.20913e+08	4.1394e+08	1.05492e+08	1.18044e+08	5.99362e+07	3.68682	0.00244973	1.88238	up	1	Molecular Function:calmodulin binding (GO:0005516)	myristoylated alanine-rich C-kinase substrate	--	ko04666 Fc gamma R-mediated phagocytosis ko05206 MicroRNAs in cancer	--	--	--	IPR002101 [Myristoylated alanine-rich C-kinase substrate MARCKS]
F1N7H7	Cytoplasmic dynein 1 intermediate chain 2	DYNC1I2	54263862	6.32428e+07	5.13427e+07	9.3215e+07	1.00001e+08	1.16612e+08	0.544979	0.00385664	-0.875728	down	3	Molecular Function:protein binding (GO:0005515),Cellular Component:cytoplasmic dynein complex (GO:0005868),Biological Process:microtubule-based movement (GO:0007018)	dynein intermediate chain, cytosolic	--	ko04145 Phagosome ko04962 Vasopressin-regulated water reabsorption ko05132 Salmonella infection	Predicted NTPase, NACHT family domain	T	Signal transduction mechanisms ;	IPR001680 [WD40 repeat] ; IPR017986[WD40-repeat-containing domain] ; IPR025956[Cytoplasmic dynein 1 intermediate chain 1/2]
D3JUI8	RNA-binding motif protein, X chromosome	RBMX	4.3703e+08	3.54251e+08	4.63603e+08	1.72135e+08	1.55719e+08	8.00427e+07	3.07647	0.0028955	1.62128	up	1	Molecular Function:nucleic acid binding (GO:0003676)	heterogeneous nuclear ribonucleoprotein G	--	ko03040 Spliceosome	RNA recognition motif (RRM) domain	J	Translation, ribosomal structure and biogenesis ;	IPR000504 [RNA recognition motif domain] ; IPR003954[RNA recognition motif domain, eukaryote] ; IPR012604[RBM1CTR]
Q3T057	60S ribosomal protein L23	RPL23	591408457	4.61793e+08	6.04239e+08	2.5572e+08	2.93312e+08	2.29816e+08	2.12807	0.00396365	1.08954	up	3	Molecular Function:structural constituent of ribosome (GO:0003735),Cellular Component:ribosome (GO:0005840),Biological Process:translation (GO:0006412)	large subunit ribosomal protein L23e	--	ko03010 Ribosome	Ribosomal protein L14	J	Translation, ribosomal structure and biogenesis ;	IPR000218 [Ribosomal protein L14P]
Q2HJG5	Vacuolar protein sorting-associated protein 35	VPS35	1.91405e+07	6.67156e+07	2.9153e+07	1.0312e+08	1.05948e+08	1.72864e+08	0.301125	0.0300738	-1.73157	down	3	Molecular Function:protein transporter activity (GO:0008565),Biological Process:protein transport (GO:0015031),Cellular Component:retromer complex (GO:0030904)	vacuolar protein sorting-associated protein 35	--	ko04144 Endocytosis	--	--	--	IPR005378 [Vacuolar protein sorting-associated protein 35]
Q2KI14	N-alpha-acetyltransferase 10	NAA10	124498944	1.07799e+08	1.22994e+08	3.21961e+07	3.58237e+07	2.02558e+07	4.0248	0.000234371	2.00892	up	1	Molecular Function:N-acetyltransferase activity (GO:0008080)	N-alpha-acetyltransferase 10/11	2.3.1.255	--	Ribosomal protein S18 acetylase RimI and related acetyltransferases	J	Translation, ribosomal structure and biogenesis ;	IPR000182 [GNAT domain]
Q3SWW9	Serine/threonine-protein phosphatase PP1-beta catalytic subunit	PPP1CB	10624278	3.19843e+07	1.34969e+07	4.81068e+07	5.70086e+07	6.68682e+07	0.326225	0.0109428	-1.61606	down	1	Molecular Function:hydrolase activity (GO:0016787)	serine/threonine-protein phosphatase PP1 catalytic subunit	3.1.3.16	ko03015 mRNA surveillance pathway ko04022 cGMP-PKG signaling pathway ko04024 cAMP signaling pathway ko04114 Oocyte meiosis ko04218 Cellular senescence ko04261 Adrenergic signaling in cardiomyocytes ko04270 Vascular smooth muscle contraction ko04390 Hippo signaling pathway ko04510 Focal adhesion ko04611 Platelet activation ko04720 Long-term potentiation ko04728 Dopaminergic synapse ko04750 Inflamm…	Diadenosine tetraphosphatase ApaH/serine/threonine protein phosphatase, PP2A family	T	Signal transduction mechanisms ;	IPR004843 [Calcineurin-like phosphoesterase domain, ApaH type] ; IPR006186[Serine/threonine-specific protein phosphatase/bis(5-nucleosyl)-tetraphosphatase] ; IPR031675[Serine-threonine protein phosphatase, N-terminal]
Q3T0X5	Proteasome subunit alpha type-1	PSMA1	183823673	2.14602e+08	2.11435e+08	1.37278e+08	1.25132e+08	1.12108e+08	1.62839	0.00298996	0.703446	up	5	Molecular Function:endopeptidase activity (GO:0004175),Molecular Function:threonine-type endopeptidase activity (GO:0004298),Cellular Component:proteasome core complex (GO:0005839),Biological Process:ubiquitin-dependent protein catabolic process (GO:0006511),Biological Process:proteolysis involved in cellular protein catabolic process (GO:0051603)	20S proteasome subunit alpha 6	3.4.25.1	ko03050 Proteasome	20S proteasome, alpha and beta subunits	O	Posttranslational modification, protein turnover, chaperones ;	IPR000426 [Proteasome alpha-subunit, N-terminal domain] ; IPR001353[Proteasome, subunit alpha/beta] ; IPR023332[Proteasome A-type subunit]
Q2KHU8	Eukaryotic translation initiation factor 2 subunit 3	EIF2S3	21838408	5.6836e+07	1.0764e+07	1.02378e+08	9.86725e+07	1.99615e+08	0.223225	0.0443778	-2.16343	down	2	Molecular Function:GTPase activity (GO:0003924),Molecular Function:GTP binding (GO:0005525)	translation initiation factor 2 subunit 3	--	ko03013 RNA transport	Translation initiation factor 2, gamma subunit (eIF-2gamma; GTPase)	J	Translation, ribosomal structure and biogenesis ;	IPR000795 [Transcription factor, GTP-binding domain] ; IPR004161[Translation elongation factor EFTu-like, domain 2] ; IPR015256[Translation initiation factor 2, gamma subunit, C-terminal]
P00515	cAMP-dependent protein kinase type II-alpha regulatory subunit	PRKAR2A	3.47393e+07	4.01374e+07	3.09957e+07	5.75538e+07	6.6821e+07	9.467e+07	0.483337	0.0302001	-1.0489	down	--	--	cAMP-dependent protein kinase regulator	--	ko04910 Insulin signaling pathway	cAMP-binding domain of CRP or a regulatory subunit of cAMP-dependent protein kinases	T	Signal transduction mechanisms ;	IPR000595 [Cyclic nucleotide-binding domain] ; IPR003117[cAMP-dependent protein kinase regulatory subunit, dimerization-anchoring domain]
Q3SWZ6	Ribosome maturation protein SBDS	SBDS	1.44139e+09	2.0432e+09	1.70446e+09	3.19727e+09	2.95676e+09	2.21338e+09	0.620151	0.0367972	-0.689309	down	2	Biological Process:ribosome biogenesis (GO:0042254),Biological Process:mature ribosome assembly (GO:0042256)	ribosome maturation protein SDO1	--	ko03008 Ribosome biogenesis in eukaryotes	Ribosome maturation protein Sdo1	J	Translation, ribosomal structure and biogenesis ;	IPR002140 [Ribosome maturation protein Sdo1/SBDS] ; IPR018978[Ribosome maturation protein SBDS, C-terminal] ; IPR019783[Ribosome maturation protein SBDS, N-terminal]
Q3ZBA6	DnaJ homolog subfamily B member 11	DNAJB11	1.87927e+08	1.77421e+08	2.34228e+08	6.12618e+07	4.8289e+07	3.0895e+07	4.2691	0.00143543	2.09393	up	--	--	DnaJ homolog subfamily B member 11	--	ko04141 Protein processing in endoplasmic reticulum	DnaJ-class molecular chaperone with C-terminal Zn finger domain	O	Posttranslational modification, protein turnover, chaperones ;	IPR001623 [DnaJ domain] ; IPR002939[Chaperone DnaJ, C-terminal]
F1MJ56	Unconventional myosin-Id	MYO1D	51532852	5.91639e+07	5.38069e+07	8.55502e+07	9.43059e+07	9.24386e+07	0.604138	0.000504117	-0.727049	down	4	Molecular Function:motor activity (GO:0003774),Molecular Function:protein binding (GO:0005515),Molecular Function:ATP binding (GO:0005524),Cellular Component:myosin complex (GO:0016459)	myosin I	--	--	--	--	--	IPR000048 [IQ motif, EF-hand binding site] ; IPR001609[Myosin head, motor domain] ; IPR010926[Class I myosin tail homology domain]
A0A452DI44	26S proteasome non-ATPase regulatory subunit 4	PSMD4	1.93443e+08	1.54215e+08	1.7395e+08	1.05723e+08	1.17818e+08	8.93901e+07	1.66685	0.00766521	0.737125	up	1	Biological Process:ubiquitin-dependent protein catabolic process (GO:0006511)	26S proteasome regulatory subunit N10	--	ko03050 Proteasome ko05169 Epstein-Barr virus infection	--	--	--	IPR002035 [von Willebrand factor, type A] ; IPR003903[Ubiquitin interacting motif] ; IPR027040[Proteasome subunit Rpn10]
A0A452DJ17	Twinfilin-1	TWF1	1.02082e+08	9.06003e+07	1.06521e+08	8.05103e+07	7.29948e+07	7.06736e+07	1.33467	0.0110825	0.416479	up	3	Molecular Function:actin binding (GO:0003779),Cellular Component:intracellular (GO:0005622),Biological Process:negative regulation of actin filament polymerization (GO:0030837)	twinfilin	--	--	--	--	--	IPR002108 [Actin-depolymerising factor homology domain] ; IPR028458[Twinfilin]
A5PJY9	CPNE3 protein	CPNE3	2.42944e+07	5.39014e+07	3.10463e+07	1.26217e+08	1.13078e+08	1.63547e+08	0.271178	0.00509148	-1.88269	down	1	Molecular Function:protein binding (GO:0005515)	--	--	--	Ca2+-dependent lipid-binding protein, contains C2 domain	R	General function prediction only ;	IPR000008 [C2 domain] ; IPR002035[von Willebrand factor, type A] ; IPR010734[Copine]
E1BQ32	CRK proto-oncogene, adaptor protein	CRK	132321546	1.57848e+08	1.62198e+08	7.97604e+07	1.11191e+08	5.46151e+07	1.84214	0.0215744	0.881385	up	1	Molecular Function:protein binding (GO:0005515)	proto-oncogene C-crk	--	ko04010 MAPK signaling pathway ko04012 ErbB signaling pathway ko04015 Rap1 signaling pathway ko04062 Chemokine signaling pathway ko04510 Focal adhesion ko04666 Fc gamma R-mediated phagocytosis ko04722 Neurotrophin signaling pathway ko04810 Regulation of actin cytoskeleton ko04910 Insulin signaling pathway ko05100 Bacterial invasion of epithelial cells ko05200 Pathways in cancer ko05206 MicroRNAs …	--	--	--	IPR000980 [SH2 domain] ; IPR001452[SH3 domain] ; IPR011511[Variant SH3 domain]
Q5E9C0	Ras suppressor protein 1	RSU1	1.96557e+08	2.04064e+08	2.07382e+08	4.53635e+07	6.32442e+07	1.43697e+07	4.94403	0.000381425	2.30569	up	1	Molecular Function:protein binding (GO:0005515)	--	--	--	Leucine-rich repeat (LRR) protein	K	Transcription ;	IPR001611 [Leucine-rich repeat] ; IPR003591[Leucine-rich repeat, typical subtype]
A0A3Q1NDR1	Enoyl-CoA hydratase	HADHA	1.78026e+07	3.46728e+07	2.61547e+07	8.53144e+07	7.6606e+07	9.37728e+07	0.307517	0.00105322	-1.70126	down	6	Molecular Function:catalytic activity (GO:0003824),Molecular Function:3-hydroxyacyl-CoA dehydrogenase activity (GO:0003857),Biological Process:fatty acid metabolic process (GO:0006631),Biological Process:metabolic process (GO:0008152),Molecular Function:oxidoreductase activity (GO:0016491),Biological Process:oxidation-reduction process (GO:0055114)	--	--	ko00062 Fatty acid elongation ko00071 Fatty acid degradation ko00280 Valine, leucine and isoleucine degradation ko00310 Lysine degradation ko00380 Tryptophan metabolism ko00410 beta-Alanine metabolism ko00640 Propanoate metabolism ko00650 Butanoate metabolism ko01040 Biosynthesis of unsaturated fatty acids ko01100 Metabolic pathways ko01200 Carbon metabolism ko01212 Fatty acid metabolism	3-hydroxyacyl-CoA dehydrogenase	I	Lipid transport and metabolism ;	IPR001753 [Crotonase superfamily] ; IPR006108[3-hydroxyacyl-CoA dehydrogenase, C-terminal] ; IPR006176[3-hydroxyacyl-CoA dehydrogenase, NAD binding]
A6QNJ7	PGM5 protein	PGM5	17323711	5.9055e+07	3.47174e+07	1.45563e+08	1.37452e+08	2.2286e+08	0.219612	0.0115315	-2.18697	down	1	Biological Process:carbohydrate metabolic process (GO:0005975)	phosphoglucomutase-like protein 5	--	--	Phosphoglucomutase	G	Carbohydrate transport and metabolism ;	IPR005841 [Alpha-D-phosphohexomutase superfamily] ; IPR005844[Alpha-D-phosphohexomutase, alpha/beta/alpha domain I] ; IPR005845[Alpha-D-phosphohexomutase, alpha/beta/alpha domain II] ; IPR005846[Alpha-D-phosphohexomutase, alpha/beta/alpha domain III]
F1MLV1	26S proteasome regulatory subunit 10B	PSMC6	6.60727e+07	7.58007e+07	5.10853e+07	1.17644e+08	1.07889e+08	1.16625e+08	0.563947	0.00314323	-0.82637	down	1	Molecular Function:ATP binding (GO:0005524)	26S proteasome regulatory subunit T4	--	ko03050 Proteasome ko05169 Epstein-Barr virus infection	ATP-dependent 26S proteasome regulatory subunit	O	Posttranslational modification, protein turnover, chaperones ;	IPR003593 [AAA+ ATPase domain] ; IPR003959[ATPase, AAA-type, core]
Q17QG2	Nuclear migration protein nudC	NUDC	1.34083e+08	1.33841e+08	1.23947e+08	6.85053e+07	6.9227e+07	2.61029e+07	2.39186	0.00655465	1.25813	up	--	--	--	--	--	--	--	--	IPR007052 [CS domain] ; IPR025934[NudC N-terminal domain] ; IPR032572[Nuclear migration protein nudC]
Q3B7N0	Cadherin-13	CDH13	1.77879e+08	2.57241e+08	2.9403e+08	1.32939e+08	1.28332e+08	8.7543e+07	2.09037	0.0270418	1.06376	up	5	Molecular Function:calcium ion binding (GO:0005509),Biological Process:cell adhesion (GO:0007155),Biological Process:homophilic cell adhesion via plasma membrane adhesion molecules (GO:0007156),Cellular Component:membrane (GO:0016020),Molecular Function:protein homodimerization activity (GO:0042803)	cadherin 13, H-cadherin	--	--	Large exoprotein involved in heme utilization or adhesion	U	Intracellular trafficking, secretion, and vesicular transport ;	IPR002126 [Cadherin] ; IPR014868[Cadherin prodomain] ; IPR033216[Cadherin-13]
E1BQ11	Catenin delta 1	CTNND1	2.36599e+07	5.36128e+07	2.81405e+07	8.1537e+07	7.20107e+07	6.52674e+07	0.481746	0.0224361	-1.05366	down	3	Molecular Function:protein binding (GO:0005515),Biological Process:single organismal cell-cell adhesion (GO:0016337),Molecular Function:cadherin binding (GO:0045296)	catenin (cadherin-associated protein), delta 1	--	ko04015 Rap1 signaling pathway ko04520 Adherens junction ko04670 Leukocyte transendothelial migration	--	--	--	IPR000225 [Armadillo] ; IPR028435[Plakophilin/Delta catenin] ; IPR028439[Catenin delta-1]
Q29RK4	UV excision repair protein RAD23 homolog B	RAD23B	2.75294e+08	2.40038e+08	2.61177e+08	1.71844e+08	1.88317e+08	1.30587e+08	1.5823	0.00887753	0.662021	up	5	Molecular Function:damaged DNA binding (GO:0003684),Molecular Function:protein binding (GO:0005515),Cellular Component:nucleus (GO:0005634),Biological Process:nucleotide-excision repair (GO:0006289),Biological Process:proteasome-mediated ubiquitin-dependent protein catabolic process (GO:0043161)	UV excision repair protein RAD23	--	ko03420 Nucleotide excision repair ko04141 Protein processing in endoplasmic reticulum	Ubiquitin	O	Posttranslational modification, protein turnover, chaperones ;	IPR000626 [Ubiquitin domain] ; IPR004806[UV excision repair protein Rad23] ; IPR006636[Heat shock chaperonin-binding] ; IPR015360[XPC-binding domain] ; IPR015940[Ubiquitin-associated domain]
Q3T122	Eukaryotic translation initiation factor 3 subunit D	EIF3D	3.10028e+07	3.22154e+07	2.65718e+07	5.979e+07	9.05493e+07	9.44145e+07	0.366858	0.0393141	-1.44671	down	3	Molecular Function:translation initiation factor activity (GO:0003743),Cellular Component:cytoplasm (GO:0005737),Cellular Component:eukaryotic translation initiation factor 3 complex (GO:0005852)	translation initiation factor 3 subunit D	--	ko03013 RNA transport	--	--	--	IPR007783 [Eukaryotic translation initiation factor 3 subunit D]
Q3T0E7	Serine/threonine-protein phosphatase PP1-alpha catalytic subunit	PPP1CA	7.92572e+06	2.34865e+07	1.60885e+07	3.2407e+07	3.36394e+07	3.69096e+07	0.461369	0.0169439	-1.11601	down	1	Molecular Function:hydrolase activity (GO:0016787)	serine/threonine-protein phosphatase PP1 catalytic subunit	3.1.3.16	ko03015 mRNA surveillance pathway ko04022 cGMP-PKG signaling pathway ko04024 cAMP signaling pathway ko04114 Oocyte meiosis ko04218 Cellular senescence ko04261 Adrenergic signaling in cardiomyocytes ko04270 Vascular smooth muscle contraction ko04390 Hippo signaling pathway ko04510 Focal adhesion ko04611 Platelet activation ko04720 Long-term potentiation ko04728 Dopaminergic synapse ko04750 Inflamm…	Diadenosine tetraphosphatase ApaH/serine/threonine protein phosphatase, PP2A family	T	Signal transduction mechanisms ;	IPR004843 [Calcineurin-like phosphoesterase domain, ApaH type] ; IPR006186[Serine/threonine-specific protein phosphatase/bis(5-nucleosyl)-tetraphosphatase] ; IPR031675[Serine-threonine protein phosphatase, N-terminal]
A0A3Q1LP83	Phosphoacetylglucosamine mutase	PGM3	4.36201e+07	6.45675e+07	4.89596e+07	8.11733e+07	9.31037e+07	1.1571e+08	0.541912	0.0205617	-0.883869	down	2	Biological Process:carbohydrate metabolic process (GO:0005975),Biological Process:organic substance metabolic process (GO:0071704)	phosphoacetylglucosamine mutase	5.4.2.3	ko00520 Amino sugar and nucleotide sugar metabolism ko01100 Metabolic pathways	Phosphomannomutase	G	Carbohydrate transport and metabolism ;	IPR005843 [Alpha-D-phosphohexomutase, C-terminal] ; IPR005844[Alpha-D-phosphohexomutase, alpha/beta/alpha domain I]
Q1RMM9	Alpha-galactosidase	NAGA	3.94606e+08	3.9911e+08	6.05655e+08	1.2693e+08	1.2684e+08	7.42341e+07	4.26632	0.00762667	2.09299	up	1	Biological Process:carbohydrate metabolic process (GO:0005975)	alpha-N-acetylgalactosaminidase	3.2.1.49	ko00603 Glycosphingolipid biosynthesis - globo and isoglobo series ko04142 Lysosome	Alpha-galactosidase	G	Carbohydrate transport and metabolism ;	IPR002241 [Glycoside hydrolase, family 27]
A8E645	Glutamine--fructose-6-phosphate transaminase (isomerizing)	GFPT1	1.08327e+07	2.8908e+07	1.3226e+07	6.41137e+07	6.56595e+07	9.57244e+07	0.234888	0.00806889	-2.08996	down	2	Biological Process:carbohydrate metabolic process (GO:0005975),Molecular Function:carbohydrate binding (GO:0030246)	glucosamine---fructose-6-phosphate aminotransferase (isomerizing)	2.6.1.16	ko00250 Alanine, aspartate and glutamate metabolism ko00520 Amino sugar and nucleotide sugar metabolism ko01100 Metabolic pathways ko04931 Insulin resistance	Glucosamine 6-phosphate synthetase, contains amidotransferase and phosphosugar isomerase domains	M	Cell wall/membrane/envelope biogenesis ;	IPR001347 [Sugar isomerase (SIS)] ; IPR017932[Glutamine amidotransferase type 2 domain]
Q28009	RNA-binding protein FUS	FUS	223314145	1.94904e+08	2.4234e+08	8.40556e+07	9.61641e+07	6.51999e+07	2.69154	0.00109721	1.42843	up	2	Molecular Function:nucleic acid binding (GO:0003676),Molecular Function:zinc ion binding (GO:0008270)	RNA-binding protein FUS	--	ko05202 Transcriptional misregulation in cancer	RNA recognition motif (RRM) domain	J	Translation, ribosomal structure and biogenesis ;	IPR000504 [RNA recognition motif domain] ; IPR001876[Zinc finger, RanBP2-type]
Q2KJ42	Non-POU domain containing octamer binding	NONO	1.60639e+08	1.18635e+08	1.35374e+08	8.97957e+07	9.50044e+07	8.51449e+07	1.53604	0.01834	0.619219	up	1	Molecular Function:nucleic acid binding (GO:0003676)	non-POU domain-containing octamer-binding protein	--	--	RNA recognition motif (RRM) domain	J	Translation, ribosomal structure and biogenesis ;	IPR000504 [RNA recognition motif domain] ; IPR012975[NOPS]
A0A3Q1LRD1	Phosphoglucomutase-1	PGM1	42442557	6.86054e+07	5.37392e+07	1.02312e+08	7.8569e+07	1.13328e+08	0.560101	0.0276975	-0.83624	down	2	Biological Process:carbohydrate metabolic process (GO:0005975),Biological Process:organic substance metabolic process (GO:0071704)	phosphoglucomutase	5.4.2.2	ko00010 Glycolysis / Gluconeogenesis ko00030 Pentose phosphate pathway ko00052 Galactose metabolism ko00230 Purine metabolism ko00500 Starch and sucrose metabolism ko00520 Amino sugar and nucleotide sugar metabolism ko01100 Metabolic pathways	Phosphoglucomutase	G	Carbohydrate transport and metabolism ;	IPR005841 [Alpha-D-phosphohexomutase superfamily] ; IPR005843[Alpha-D-phosphohexomutase, C-terminal] ; IPR005844[Alpha-D-phosphohexomutase, alpha/beta/alpha domain I] ; IPR005845[Alpha-D-phosphohexomutase, alpha/beta/alpha domain II] ; IPR005846[Alpha-D-phosphohexomutase, alpha/beta/alpha domain III]
F1MN04	AIR carboxylase	PAICS	3.39249e+07	5.8941e+07	4.82088e+07	8.74393e+07	8.70597e+07	1.37e+08	0.45289	0.0348815	-1.14277	down	1	Biological Process:'de novo' IMP biosynthetic process (GO:0006189)	--	--	ko00230 Purine metabolism ko01100 Metabolic pathways	Phosphoribosylaminoimidazole-succinocarboxamide synthase	F	Nucleotide transport and metabolism ;	IPR000031 [PurE domain] ; IPR001005[SANT/Myb domain] ; IPR028923[SAICAR synthetase/ADE2, N-terminal]
A0A3Q1MFE4	MICOS complex subunit MIC60	IMMT	65452651	5.58134e+07	4.65546e+07	9.58472e+07	1.03973e+08	9.92978e+07	0.561052	0.00181058	-0.833793	down	--	--	mitofilin	--	--	--	--	--	IPR019133 [Mitochondrial inner membrane protein Mitofilin]
F2Z4F5	Dipeptidyl peptidase 3	DPP3	1.50168e+07	4.30411e+07	2.3198e+07	1.01348e+08	9.50383e+07	1.05455e+08	0.2692	0.00114846	-1.89325	down	--	--	dipeptidyl-peptidase III	3.4.14.4	--	--	--	--	--
O46375	Transthyretin	TTR	3.55122e+08	3.18173e+08	3.99128e+08	1.97041e+08	1.94638e+08	1.60449e+08	1.94235	0.00270614	0.957801	up	3	Biological Process:retinol metabolic process (GO:0042572),Molecular Function:thyroid hormone binding (GO:0070324),Biological Process:thyroid hormone transport (GO:0070327)	transthyretin	--	ko04918 Thyroid hormone synthesis	5-hydroxyisourate hydrolase (purine catabolism), transthyretin-related family	F	Nucleotide transport and metabolism ;	IPR000895 [Transthyretin/hydroxyisourate hydrolase] ; IPR023416[Transthyretin/hydroxyisourate hydrolase, superfamily] ; IPR030178[Transthyretin]
P11024	NAD(P) transhydrogenase, mitochondrial	NNT	6.33499e+06	3.02043e+07	3.61215e+06	8.7634e+07	6.52946e+07	1.09307e+08	0.153112	0.00832755	-2.70734	down	--	--	NAD(P) transhydrogenase	1.6.1.2	ko00760 Nicotinate and nicotinamide metabolism ko01100 Metabolic pathways	NAD/NADP transhydrogenase alpha subunit	C	Energy production and conversion ;	IPR007698 [Alanine dehydrogenase/pyridine nucleotide transhydrogenase, NAD(H)-binding domain] ; IPR007886[Alanine dehydrogenase/pyridine nucleotide transhydrogenase, N-terminal] ; IPR024605[NAD(P) transhydrogenase, alpha subunit, C-terminal] ; IPR034300[NADP transhydrogenase beta-like domain]
A4FV23	RNA helicase	DDX21	2.11344e+07	2.76898e+07	2.27566e+07	4.14085e+07	4.63519e+07	5.0096e+07	0.519242	0.00229827	-0.945522	down	5	Molecular Function:nucleic acid binding (GO:0003676),Molecular Function:RNA binding (GO:0003723),Molecular Function:helicase activity (GO:0004386),Molecular Function:ATP binding (GO:0005524),Cellular Component:nucleus (GO:0005634)	ATP-dependent RNA helicase DDX21	3.6.4.13		Superfamily II DNA and RNA helicase	L	Replication, recombination and repair ;	IPR001650 [Helicase, C-terminal] ; IPR011545[DEAD/DEAH box helicase domain] ; IPR012562[GUCT] ; IPR014001[Helicase superfamily 1/2, ATP-binding domain] ; IPR014014[RNA helicase, DEAD-box type, Q motif]
F1MD66	Annexin	ANXA11	2.96774e+07	4.35189e+07	3.36377e+07	7.04769e+07	7.81498e+07	1.03685e+08	0.423421	0.0110765	-1.23984	down	2	Molecular Function:calcium ion binding (GO:0005509),Molecular Function:calcium-dependent phospholipid binding (GO:0005544)	annexin A7/11	--	--	Tfp pilus assembly protein FimV	NW	Cell motility ; Extracellular structures ;	IPR001464 [Annexin] ; IPR008157[Annexin A11] ; IPR018502[Annexin repeat]
Q3T0R7	3-ketoacyl-CoA thiolase, mitochondrial	ACAA2	5.30274e+07	4.30409e+07	2.98007e+07	8.7683e+07	9.47327e+07	1.16374e+08	0.421262	0.00622487	-1.24721	down	1	Biological Process:metabolic process (GO:0008152)	acetyl-CoA acyltransferase 2	2.3.1.16	ko00062 Fatty acid elongation ko00071 Fatty acid degradation ko00280 Valine, leucine and isoleucine degradation ko01100 Metabolic pathways ko01212 Fatty acid metabolism	Acetyl-CoA acetyltransferase	I	Lipid transport and metabolism ;	IPR020616 [Thiolase, N-terminal] ; IPR020617[Thiolase, C-terminal]
Q3SZB6	Transcription factor BTF3	BTF3	2.09241e+08	1.19731e+08	1.74764e+08	8.33721e+07	7.62006e+07	2.95154e+07	2.66402	0.0278579	1.41361	up	--	--	nascent polypeptide-associated complex subunit beta	--		--	--	--	IPR002715 [Nascent polypeptide-associated complex NAC domain]
F1N3V0	Malic enzyme	ME1	3.83999e+07	5.99889e+07	5.38531e+07	1.01468e+08	1.03378e+08	1.20754e+08	0.467573	0.00288038	-1.09674	down	5	Molecular Function:malic enzyme activity (GO:0004470),Molecular Function:malate dehydrogenase (decarboxylating) (NAD+) activity (GO:0004471),Biological Process:malate metabolic process (GO:0006108),Molecular Function:NAD binding (GO:0051287),Biological Process:oxidation-reduction process (GO:0055114)	malate dehydrogenase (oxaloacetate-decarboxylating)(NADP+)	1.1.1.40	ko00620 Pyruvate metabolism ko01100 Metabolic pathways ko01200 Carbon metabolism	Malic enzyme	C	Energy production and conversion ;	IPR001891 [Malic oxidoreductase] ; IPR012301[Malic enzyme, N-terminal domain] ; IPR012302[Malic enzyme, NAD-binding]
F1MC10	Uncharacterized protein	P3H4	1.01211e+08	1.29062e+08	1.17714e+08	4.4323e+07	3.01917e+07	1.35367e+07	3.95209	0.00196489	1.98262	up	--	--				--	--	--	IPR033213 [Synaptonemal complex protein SC65]
Q2KIT5	Protein disulfide isomerase CRELD2	CRELD2	9.33928e+07	9.48524e+07	1.44839e+08	3.29906e+07	3.02004e+07	1.02529e+07	4.53521	0.00921984	2.18117	up	2	Molecular Function:calcium ion binding (GO:0005509),Molecular Function:protein binding (GO:0005515)	--	--	--	--	--	--	IPR000742 [EGF-like domain] ; IPR001881[EGF-like calcium-binding domain] ; IPR006212[Furin-like repeat]
Q3ZBG1	Ras-related protein Rab-14	RAB14	7.86418e+07	4.56729e+07	3.74266e+07	9.13206e+07	9.85416e+07	1.22346e+08	0.518057	0.0330492	-0.948818	down	10	Molecular Function:GTPase activity (GO:0003924),Molecular Function:GTP binding (GO:0005525),Cellular Component:trans-Golgi network (GO:0005802),Biological Process:Golgi to endosome transport (GO:0006895),Biological Process:small GTPase mediated signal transduction (GO:0007264),Biological Process:endocytic recycling (GO:0032456),Biological Process:defense response to bacterium (GO:0042742),Cellula…	Ras-related protein Rab-14	--	ko04152 AMPK signaling pathway	GTPase SAR1 family domain	R	General function prediction only ;	IPR001806 [Small GTPase superfamily] ; IPR030702[Ras-related protein Rab14]
A0A452DJ23	Ribosomal_L23eN domain-containing protein		8.13561e+08	1.00919e+09	1.3837e+09	3.70179e+08	3.62825e+08	1.84298e+08	3.49553	0.0127691	1.80551	up	3	Molecular Function:structural constituent of ribosome (GO:0003735),Cellular Component:ribosome (GO:0005840),Biological Process:translation (GO:0006412)	large subunit ribosomal protein L23Ae	--	ko03010 Ribosome	Ribosomal protein L23	J	Translation, ribosomal structure and biogenesis ;	IPR005633 [Ribosomal protein L23/L25, N-terminal] ; IPR013025[Ribosomal protein L25/L23]
P80513	Mesencephalic astrocyte-derived neurotrophic factor	MANF	2.78592e+08	3.03122e+08	3.73104e+08	1.19283e+08	1.09844e+08	4.71412e+07	3.45613	0.00336313	1.78916	up	--	--	--	--	--	--	--	--	IPR019345 [Armet protein]
E1BPX9	Leucine rich pentatricopeptide repeat containing	LRPPRC	2.99437e+06	1.88643e+07	5.05536e+06	5.33152e+07	5.62098e+07	7.89303e+07	0.142814	0.00479421	-2.80779	down	--	--	leucine-rich PPR motif-containing protein, mitochondrial	--	--	--	--	--	IPR002885 [Pentatricopeptide repeat] ; IPR033443[Pentacotripeptide-repeat region of PROPR]
F1N2F1	Niban apoptosis regulator 1	NIBAN1	5.6235e+06	2.14144e+07	1.11984e+07	7.72592e+07	8.47128e+07	1.1212e+08	0.139502	0.00244465	-2.84165	down	--	--	--	--	--	--	--	--	IPR026088 [Niban-like]
E1BEM3	Uncharacterized protein	CDV3	290913484	2.53467e+08	3.20528e+08	1.0379e+08	1.11218e+08	6.54608e+07	3.08379	0.0012587	1.62471	up	--	--	--	--	--	--	--	--	IPR026806 [Protein CDV3]
F1MX38	Signal transducer and activator of transcription	STAT3	7904599	2.13537e+07	5.46471e+06	4.7264e+07	3.78751e+07	7.26328e+07	0.220084	0.0234245	-2.18388	down	4	Molecular Function:DNA binding (GO:0003677),Molecular Function:signal transducer activity (GO:0004871),Cellular Component:nucleus (GO:0005634),Biological Process:signal transduction (GO:0007165)	signal transducer and activator of transcription 3	--	ko01521 EGFR tyrosine kinase inhibitor resistance ko04062 Chemokine signaling pathway ko04066 HIF-1 signaling pathway ko04068 FoxO signaling pathway ko04217 Necroptosis ko04550 Signaling pathways regulating pluripotency of stem cells ko04630 Jak-STAT signaling pathway ko04659 Th17 cell differentiation ko04917 Prolactin signaling pathway ko04920 Adipocytokine signaling pathway ko04931 Insulin resi…	--	--	--	IPR000980 [SH2 domain] ; IPR001217[Transcription factor STAT] ; IPR013799[STAT transcription factor, protein interaction] ; IPR013800[STAT transcription factor, all-alpha domain] ; IPR013801[STAT transcription factor, DNA-binding]
A6H737	Lysyl oxidase homolog 2	LOXL2	1.17382e+08	9.90971e+07	1.43773e+08	3.81886e+07	3.85673e+07	2.68051e+07	3.47865	0.00319891	1.79853	up	4	Molecular Function:scavenger receptor activity (GO:0005044),Molecular Function:copper ion binding (GO:0005507),Cellular Component:membrane (GO:0016020),Biological Process:oxidation-reduction process (GO:0055114)	lysyl oxidase-like protein 2/3/4	1.4.3.-	--	--	--	--	IPR001190 [SRCR domain] ; IPR001695[Lysyl oxidase] ; IPR017448[SRCR-like domain]
F1MXZ0	N-acetylglucosamine-6-sulfatase	GNS	4.05711e+08	4.31682e+08	4.45708e+08	1.14153e+08	1.26568e+08	8.03155e+07	3.99674	5.98653e-05	1.99882	up	5	Cellular Component:lysosome (GO:0005764),Biological Process:metabolic process (GO:0008152),Molecular Function:N-acetylglucosamine-6-sulfatase activity (GO:0008449),Molecular Function:sulfuric ester hydrolase activity (GO:0008484),Biological Process:glycosaminoglycan metabolic process (GO:0030203)	N-acetylglucosamine-6-sulfatase	3.1.6.14	ko00531 Glycosaminoglycan degradation ko01100 Metabolic pathways ko04142 Lysosome	Arylsulfatase A or related enzyme	P	Inorganic ion transport and metabolism ;	IPR000917 [Sulfatase, N-terminal] ; IPR015981[N-acetylglucosamine-6-sulfatase, metazoan]
F6QJJ8	Progesterone receptor membrane component 2	PGRMC2	2.72558e+08	2.13382e+08	2.8099e+08	1.35778e+08	1.46525e+08	1.01352e+08	1.99901	0.00719153	0.999287	up	--	--	membrane-associated progesterone receptor component	--	--	--	--	--	IPR001199 [Cytochrome b5-like heme/steroid binding domain]
F6QH10	SPARC related modular calcium binding 1	SMOC1	9.49072e+07	1.01515e+08	8.82225e+07	3.99492e+07	4.03905e+07	7.37203e+06	3.24524	0.00478684	1.69832	up	4	Molecular Function:calcium ion binding (GO:0005509),Molecular Function:protein binding (GO:0005515),Cellular Component:proteinaceous extracellular matrix (GO:0005578),Biological Process:signal transduction (GO:0007165)	--	--	--	--	--	--	IPR000716 [Thyroglobulin type-1] ; IPR002350[Kazal domain] ; IPR019577[SPARC/Testican, calcium-binding domain]
P13620	ATP synthase subunit d, mitochondrial	ATP5PD	3.04813e+08	1.78852e+08	2.11773e+08	1.08906e+08	1.38472e+08	1.19478e+08	1.89567	0.0473234	0.922711	up	2	Molecular Function:hydrogen ion transmembrane transporter activity (GO:0015078),Biological Process:ATP synthesis coupled proton transport (GO:0015986)	F-type H+-transporting ATPase subunit d	--	ko00190 Oxidative phosphorylation ko01100 Metabolic pathways ko05010 Alzheimer's disease ko05012 Parkinson's disease ko05016 Huntington's disease	--	--	--	IPR008689 [ATP synthase, F0 complex, subunit D, mitochondrial]
A4FV10	TMED4 protein (Fragment)	TMED4	1.26005e+08	1.54486e+08	1.85511e+08	4.6698e+07	5.38081e+07	2.1299e+07	3.8258	0.00442158	1.93576	up	2	Biological Process:transport (GO:0006810),Cellular Component:integral component of membrane (GO:0016021)	p24 family protein alpha	--	--	--	--	--	IPR009038 [GOLD domain] ; IPR015720[TMP21-related]
A4FV05	COL18A1 protein	COL18A1	8.36086e+07	8.74742e+07	1.0869e+08	1.3822e+07	1.0668e+07	4.92831e+06	9.51014	0.000529975	3.24947	up	3	Molecular Function:structural molecule activity (GO:0005198),Biological Process:cell adhesion (GO:0007155),Cellular Component:extracellular matrix (GO:0031012)	collagen, type XVIII, alpha	--	ko04974 Protein digestion and absorption	Autotransporter adhesin	UW	Intracellular trafficking, secretion, and vesicular transport ; Extracellular structures ;	IPR001791 [Laminin G domain] ; IPR008160[Collagen triple helix repeat] ; IPR010363[Domain of unknown function DUF959, collagen XVIII, N-terminal] ; IPR010515[Collagenase NC10/endostatin]
A6H769	40S ribosomal protein S7	RPS7	528616654	5.02804e+08	5.89144e+08	2.33453e+08	2.44408e+08	1.1459e+08	2.73536	0.00216762	1.45173	up	4	Molecular Function:structural constituent of ribosome (GO:0003735),Cellular Component:intracellular (GO:0005622),Cellular Component:ribosome (GO:0005840),Biological Process:translation (GO:0006412)	small subunit ribosomal protein S7e	--	ko03010 Ribosome	--	--	--	IPR000554 [Ribosomal protein S7e]
A2VDN6	Splicing factor 3A subunit 1	SF3A1	4.54811e+07	5.02547e+07	5.36517e+07	3.20715e+07	2.75485e+07	2.24202e+07	1.8209	0.00357731	0.864656	up	3	Molecular Function:RNA binding (GO:0003723),Molecular Function:protein binding (GO:0005515),Biological Process:RNA processing (GO:0006396)	splicing factor 3A subunit 1	--	ko03040 Spliceosome	--	--	--	IPR000061 [SWAP/Surp] ; IPR000626[Ubiquitin domain] ; IPR022030[Splicing factor 3A subunit 1]
Q3MHZ4	Transforming growth factor beta-1-induced transcript 1 protein	TGFB1I1	2.29185e+07	4.29755e+07	3.74535e+07	7.11661e+07	7.76092e+07	8.80228e+07	0.436437	0.00454191	-1.19615	down	1	Molecular Function:zinc ion binding (GO:0008270)	--	--	--	--	--	--	IPR001781 [Zinc finger, LIM-type]
A6H7H2	Kinesin light chain	KLC1	2.31727e+07	3.53822e+07	2.68014e+07	4.90359e+07	4.6794e+07	3.66563e+07	0.644265	0.0403393	-0.634273	down	3	Molecular Function:microtubule motor activity (GO:0003777),Molecular Function:protein binding (GO:0005515),Cellular Component:kinesin complex (GO:0005871)	kinesin light chain	--	ko05132 Salmonella infection	Tfp pilus assembly protein PilF	NW	Cell motility ; Extracellular structures ;	IPR002151 [Kinesin light chain] ; IPR011990[Tetratricopeptide-like helical domain] ; IPR013026[Tetratricopeptide repeat-containing domain] ; IPR019734[Tetratricopeptide repeat]
F1MMK8	Lysine--tRNA ligase	KARS1	4.58528e+07	7.45231e+07	5.81762e+07	8.65239e+07	9.68826e+07	1.13895e+08	0.600576	0.0263581	-0.735582	down	8	Molecular Function:nucleotide binding (GO:0000166),Molecular Function:nucleic acid binding (GO:0003676),Molecular Function:aminoacyl-tRNA ligase activity (GO:0004812),Molecular Function:lysine-tRNA ligase activity (GO:0004824),Molecular Function:ATP binding (GO:0005524),Cellular Component:cytoplasm (GO:0005737),Biological Process:tRNA aminoacylation for protein translation (GO:0006418),Biological…	lysyl-tRNA synthetase, class II	6.1.1.6	ko00970 Aminoacyl-tRNA biosynthesis	Lysyl-tRNA synthetase (class II)	J	Translation, ribosomal structure and biogenesis ;	IPR004364 [Aminoacyl-tRNA synthetase, class II (D/K/N)] ; IPR004365[OB-fold nucleic acid binding domain, AA-tRNA synthetase-type] ; IPR006195[Aminoacyl-tRNA synthetase, class II] ; IPR018149[Lysyl-tRNA synthetase, class II, C-terminal]
A0A3Q1NKA6	Phosphatidylinositol binding clathrin assembly protein	PICALM	5.96402e+07	7.01307e+07	7.36001e+07	1.28791e+08	1.05862e+08	1.2092e+08	0.571954	0.00306244	-0.806028	down	5	Molecular Function:phospholipid binding (GO:0005543),Molecular Function:1-phosphatidylinositol binding (GO:0005545),Biological Process:endocytosis (GO:0006897),Cellular Component:clathrin-coated vesicle (GO:0030136),Biological Process:clathrin coat assembly (GO:0048268)	phosphatidylinositol-binding clathrin assembly protein	--	--	--	--	--	IPR011417 [AP180 N-terminal homology (ANTH) domain] ; IPR013809[ENTH domain] ; IPR030412[Phosphatidylinositol-binding clathrin assembly protein]
O97764	Zeta-crystallin	CRYZ	6.17565e+07	5.01529e+07	4.36601e+07	1.11697e+08	1.08951e+08	9.43593e+07	0.49386	0.0021439	-1.01783	down	2	Molecular Function:oxidoreductase activity (GO:0016491),Biological Process:oxidation-reduction process (GO:0055114)	NADPH2:quinone reductase	1.6.5.5	--	NADPH:quinone reductase or related Zn-dependent oxidoreductase	CR	Energy production and conversion ; General function prediction only ;	IPR013149 [Alcohol dehydrogenase, C-terminal] ; IPR013154[Alcohol dehydrogenase, N-terminal] ; IPR020843[Polyketide synthase, enoylreductase domain]
A5PKI3	Protein FAM3C	FAM3C	166488520	1.91282e+08	2.23304e+08	7.47095e+07	8.39193e+07	5.21362e+07	2.75698	0.00287462	1.46309	up	--	--	--	--	--	--	--	--	--
P46196	Mitogen-activated protein kinase 1	MAPK1	3.36395e+07	4.52206e+07	3.32788e+07	7.38883e+07	7.79087e+07	8.5923e+07	0.471727	0.00137154	-1.08397	down	4	Molecular Function:protein kinase activity (GO:0004672),Molecular Function:MAP kinase activity (GO:0004707),Molecular Function:ATP binding (GO:0005524),Biological Process:protein phosphorylation (GO:0006468)	mitogen-activated protein kinase 1/3	2.7.11.24	ko01521 EGFR tyrosine kinase inhibitor resistance ko01522 Endocrine resistance ko01524 Platinum drug resistance ko04010 MAPK signaling pathway ko04012 ErbB signaling pathway ko04014 Ras signaling pathway ko04015 Rap1 signaling pathway ko04022 cGMP-PKG signaling pathway ko04024 cAMP signaling pathway ko04062 Chemokine signaling pathway ko04066 HIF-1 signaling pathway ko04068 FoxO signaling pathway…	Outer membrane protein assembly factor BamB, contains PQQ-like beta-propeller repeat	M	Cell wall/membrane/envelope biogenesis ;	IPR000719 [Protein kinase domain] ; IPR008349[Mitogen-activated protein (MAP) kinase, ERK1/2]
A1L555	Prosaposin	PSAP	43005048	3.80674e+07	5.5565e+07	8.44038e+06	6.57337e+06	0	6.06721	0.0110998	2.60103	up	3	Cellular Component:lysosome (GO:0005764),Biological Process:lipid metabolic process (GO:0006629),Biological Process:sphingolipid metabolic process (GO:0006665)	saposin	--	ko04142 Lysosome	--	--	--	IPR003119 [Saposin A-type domain] ; IPR007856[Saposin-like type B, region 1] ; IPR008138[Saposin B type, region 2] ; IPR008139[Saposin B type domain] ; IPR008373[Saposin]
Q3ZC84	Cytosolic non-specific dipeptidase	CNDP2	3.2972e+07	4.53621e+07	2.73398e+07	7.00563e+07	6.54557e+07	8.55546e+07	0.478018	0.00890525	-1.06486	down	2	Biological Process:metabolic process (GO:0008152),Molecular Function:hydrolase activity (GO:0016787)	cytosolic nonspecific dipeptidase	3.4.13.18	ko00330 Arginine and proline metabolism ko00340 Histidine metabolism ko00410 beta-Alanine metabolism ko01100 Metabolic pathways	Acetylornithine deacetylase/Succinyl-diaminopimelate desuccinylase or related deacylase	E	Amino acid transport and metabolism ;	IPR002933 [Peptidase M20] ; IPR011650[Peptidase M20, dimerisation domain]
A0A3Q1N5D7	Golgi membrane protein 2	GOLM2	7.93602e+07	7.57462e+07	9.68108e+07	1.56897e+07	1.78268e+07	1.78704e+07	4.90236	0.00870086	2.29348	up	--	--	--	--	--	--	--	--	IPR026139 [GOLM1/CASC4 family] ; IPR026141[Cancer susceptibility candidate 4]
Q3MHL4	Adenosylhomocysteinase	AHCY	1.34055e+08	1.31304e+08	8.88794e+07	1.98879e+08	2.17994e+08	2.27294e+08	0.549918	0.00457245	-0.862713	down	3	Molecular Function:adenosylhomocysteinase activity (GO:0004013),Biological Process:S-adenosylhomocysteine catabolic process (GO:0019510),Molecular Function:NAD binding (GO:0051287)	adenosylhomocysteinase	3.3.1.1	ko00270 Cysteine and methionine metabolism ko01100 Metabolic pathways	S-adenosylhomocysteine hydrolase	H	Coenzyme transport and metabolism ;	IPR000043 [Adenosylhomocysteinase] ; IPR015878[S-adenosyl-L-homocysteine hydrolase, NAD binding domain]
C1JZ67	Importin subunit alpha		1.55048e+08	1.5455e+08	1.74011e+08	1.27869e+08	9.67134e+07	8.86815e+07	1.54378	0.013833	0.626463	up	5	Molecular Function:protein binding (GO:0005515),Cellular Component:nucleus (GO:0005634),Cellular Component:cytoplasm (GO:0005737),Biological Process:protein import into nucleus (GO:0006606),Molecular Function:protein transporter activity (GO:0008565)	--	--	--	--	--	--	IPR000225 [Armadillo] ; IPR002652[Importin-alpha, importin-beta-binding domain] ; IPR032413[Atypical Arm repeat]
Q3ZC44	Heterogeneous nuclear ribonucleoprotein A/B	HNRNPAB	2.60206e+08	2.50888e+08	3.16083e+08	1.02566e+08	1.00304e+08	9.28695e+07	2.79698	0.0116616	1.48387	up	1	Molecular Function:nucleic acid binding (GO:0003676)	heterogeneous nuclear ribonucleoprotein A/B/D	--	--	RNA recognition motif (RRM) domain	J	Translation, ribosomal structure and biogenesis ;	IPR000504 [RNA recognition motif domain] ; IPR012956[CARG-binding factor, N-terminal]
P08760	GTP:AMP phosphotransferase AK3, mitochondrial	AK3	2.02375e+08	2.0684e+08	2.68922e+08	6.96836e+07	8.47303e+07	3.2872e+07	3.62086	0.00346098	1.85633	up	4	Molecular Function:adenylate kinase activity (GO:0004017),Molecular Function:ATP binding (GO:0005524),Biological Process:nucleobase-containing compound metabolic process (GO:0006139),Molecular Function:nucleobase-containing compound kinase activity (GO:0019205)	nucleoside-triphosphate--adenylate kinase	2.7.4.10	ko00230 Purine metabolism	Adenylate kinase or related kinase	F	Nucleotide transport and metabolism ;	IPR000850 [Adenylate kinase/UMP-CMP kinase] ; IPR007862[Adenylate kinase, active site lid domain]
Q3T161	Synapse associated protein 1	SYAP1	2.04892e+07	2.21205e+07	2.68537e+07	7.44357e+06	830364	0	5.59696	0.0120914	2.48464	up	--	--	--	--	--	--	--	--	IPR005607 [BSD domain]
F1N0K0	Collagen alpha-1(XI) chain	COL11A1	1.14947e+08	1.24582e+08	1.54528e+08	7.0502e+07	5.9056e+07	2.79321e+07	2.50211	0.010624	1.32314	up	1	Molecular Function:extracellular matrix structural constituent (GO:0005201)	collagen, type V/XI/XXIV/XXVII, alpha	--	ko04974 Protein digestion and absorption	Autotransporter adhesin	UW	Intracellular trafficking, secretion, and vesicular transport ; Extracellular structures ;	IPR000885 [Fibrillar collagen, C-terminal] ; IPR001791[Laminin G domain] ; IPR008160[Collagen triple helix repeat]
Q3T168	Calcyclin-binding protein	CACYBP	164849405	1.16747e+08	1.34729e+08	5.82081e+07	7.77082e+07	5.23413e+07	2.21146	0.00894322	1.145	up	--	--	calcyclin binding protein	--	ko04310 Wnt signaling pathway	--	--	--	IPR007052 [CS domain] ; IPR007699[SGS domain] ; IPR015120[Siah interacting protein, N-terminal]
G3N093	CUB domain containing protein 1	CDCP1	4.47462e+07	8.39464e+07	1.01187e+08	2.62328e+07	1.6974e+07	1.62887e+07	3.86381	0.0288344	1.95003	up	--	--	CUB domain-containing protein 1	--	--	--	--	--	--
L7R4Y6	Eukaryotic translation elongation factor 1 delta transcript variant 2	eef1d	1072483509	8.11786e+08	9.07079e+08	4.47057e+08	4.74421e+08	3.48221e+08	2.19843	0.00400567	1.13648	up	2	Molecular Function:translation elongation factor activity (GO:0003746),Biological Process:translational elongation (GO:0006414)	elongation factor 1-delta	--	ko05168 Herpes simplex infection	--	--	--	IPR014038 [Translation elongation factor EF1B, beta/delta subunit, guanine nucleotide exchange domain] ; IPR018940[Elongation factor 1 beta central acidic region, eukaryote]
A7E3S8	Heat shock 70kD protein binding protein	ST13	7.03985e+08	4.9506e+08	5.21152e+08	2.41466e+08	2.75112e+08	2.1736e+08	2.34379	0.0083576	1.22884	up	1	Molecular Function:protein binding (GO:0005515)	suppressor of tumorigenicity protein 13	--	--	Tetratricopeptide (TPR) repeat	R	General function prediction only ;	IPR006636 [Heat shock chaperonin-binding] ; IPR013026[Tetratricopeptide repeat-containing domain] ; IPR019734[Tetratricopeptide repeat]
E1BNQ9	Uncharacterized protein	HNRNPUL2	2.8289e+07	6.10873e+07	6.29256e+07	8.67652e+07	9.52147e+07	9.23148e+07	0.555249	0.024243	-0.848793	down	1	Molecular Function:protein binding (GO:0005515)	--	--	--	--	--	--	IPR001870 [B30.2/SPRY domain] ; IPR003034[SAP domain] ; IPR003877[SPRY domain]
A4IF81	HNRPDL protein	HNRPDL	78476313	6.92354e+07	7.31434e+07	2.83537e+07	4.50652e+07	3.04019e+07	2.12727	0.00272026	1.089	up	1	Molecular Function:nucleic acid binding (GO:0003676)	heterogeneous nuclear ribonucleoprotein A/B/D	--	--	RNA recognition motif (RRM) domain	J	Translation, ribosomal structure and biogenesis ;	IPR000504 [RNA recognition motif domain]
Q5E9D3	MICOS complex subunit MIC19	CHCHD3	1.10968e+08	1.29004e+08	1.54606e+08	5.76805e+07	3.77785e+07	2.10146e+07	3.3877	0.00494448	1.76031	up	--	--	coiled-coil-helix-coiled-coil-helix domain-containing protein 3, mitochondrial	--	--	--	--	--	IPR007964 [Protein of unknown function DUF737]
Q3T145	Malate dehydrogenase, cytoplasmic	MDH1	2.58051e+08	2.2334e+08	1.78094e+08	3.19609e+08	2.99062e+08	3.19685e+08	0.70281	0.0183009	-0.508794	down	4	Biological Process:malate metabolic process (GO:0006108),Molecular Function:oxidoreductase activity (GO:0016491),Molecular Function:malate dehydrogenase activity (GO:0016615),Biological Process:oxidation-reduction process (GO:0055114)	malate dehydrogenase	1.1.1.37	ko00020 Citrate cycle (TCA cycle) ko00270 Cysteine and methionine metabolism ko00620 Pyruvate metabolism ko00630 Glyoxylate and dicarboxylate metabolism ko01100 Metabolic pathways ko01200 Carbon metabolism ko04964 Proximal tubule bicarbonate reclamation	Malate/lactate dehydrogenase	C	Energy production and conversion ;	IPR001236 [Lactate/malate dehydrogenase, N-terminal] ; IPR010945[Malate dehydrogenase, type 2] ; IPR022383[Lactate/malate dehydrogenase, C-terminal]
Q3ZC13	AP-2 complex subunit mu	AP2M1	7.50368e+07	8.84094e+07	5.70884e+07	1.68406e+08	1.49853e+08	2.04432e+08	0.421921	0.00543459	-1.24495	down	3	Biological Process:intracellular protein transport (GO:0006886),Biological Process:vesicle-mediated transport (GO:0016192),Cellular Component:clathrin adaptor complex (GO:0030131)	AP-2 complex subunit mu-1	--	ko04144 Endocytosis ko04721 Synaptic vesicle cycle ko04961 Endocrine and other factor-regulated calcium reabsorption ko05016 Huntington's disease	--	--	--	IPR001392 [Clathrin adaptor, mu subunit] ; IPR022775[AP complex, mu/sigma subunit] ; IPR028565[Mu homology domain]
P12378	UDP-glucose 6-dehydrogenase	UGDH	4.91778e+06	1.52442e+07	1.28579e+07	5.05637e+07	5.80973e+07	7.99346e+07	0.175083	0.00515742	-2.51389	down	2	Molecular Function:NAD binding (GO:0051287),Biological Process:oxidation-reduction process (GO:0055114)	UDPglucose 6-dehydrogenase	1.1.1.22	ko00040 Pentose and glucuronate interconversions ko00053 Ascorbate and aldarate metabolism ko00520 Amino sugar and nucleotide sugar metabolism ko01100 Metabolic pathways	UDP-glucose 6-dehydrogenase	M	Cell wall/membrane/envelope biogenesis ;	IPR001732 [UDP-glucose/GDP-mannose dehydrogenase, N-terminal] ; IPR014026[UDP-glucose/GDP-mannose dehydrogenase, dimerisation] ; IPR014027[UDP-glucose/GDP-mannose dehydrogenase, C-terminal]
Q3SZC6	Acidic leucine-rich nuclear phosphoprotein 32 family member B	ANP32B	122150434	1.43724e+08	1.8253e+08	7.45957e+07	4.59965e+07	2.40089e+07	3.10098	0.0115712	1.63272	up	1	Molecular Function:protein binding (GO:0005515)	acidic leucine-rich nuclear phosphoprotein 32 family member B	--	--	Leucine-rich repeat (LRR) protein	K	Transcription ;	IPR001611 [Leucine-rich repeat] ; IPR003603[U2A'/phosphoprotein 32 family A, C-terminal]
Q95L46	Eukaryotic translation initiation factor 4 gamma 2	EIF4G2	1.025e+07	3.00962e+07	1.29244e+07	5.68319e+07	5.31235e+07	8.48531e+07	0.273451	0.0161031	-1.87065	down	2	Molecular Function:RNA binding (GO:0003723),Molecular Function:protein binding (GO:0005515)	translation initiation factor 4G	--	ko03013 RNA transport ko05416 Viral myocarditis	--	--	--	IPR003307 [W2 domain] ; IPR003890[MIF4G-like, type 3] ; IPR003891[Initiation factor eIF-4 gamma, MA3]
Q3SWX1	Protein canopy homolog 4	CNPY4	8.07373e+07	8.60134e+07	7.60564e+07	2.64221e+07	2.41382e+07	1.59224e+07	3.65218	0.000164977	1.86876	up	--	--	--	--	--	--	--	--	IPR021852 [Domain of unknown function DUF3456]
Q3MHW6	Monocarboxylate transporter 1	SLC16A1	1.75228e+07	1.95401e+07	2.69088e+07	4.40783e+07	4.14216e+07	3.98385e+07	0.510392	0.00276309	-0.970322	down	6	Cellular Component:integral component of plasma membrane (GO:0005887),Molecular Function:monocarboxylic acid transmembrane transporter activity (GO:0008028),Molecular Function:lactate transmembrane transporter activity (GO:0015129),Biological Process:monocarboxylic acid transport (GO:0015718),Cellular Component:integral component of membrane (GO:0016021),Biological Process:transmembrane transport…	MFS transporter, MCP family, solute carrier family 16 (monocarboxylic acid transporters), member 1	--	--	Predicted arabinose efflux permease, MFS family	G	Carbohydrate transport and metabolism ;	IPR011701 [Major facilitator superfamily] ; IPR020846[Major facilitator superfamily domain] ; IPR030757[Monocarboxylate transporter 1]
A0A3Q1LWK1	Erythrocyte membrane protein band 4.1 like 2	EPB41L2	1.47672e+07	1.81477e+07	8.10122e+06	2.94278e+07	2.96069e+07	4.18413e+07	0.406599	0.0168964	-1.29832	down	7	Molecular Function:actin binding (GO:0003779),Molecular Function:structural molecule activity (GO:0005198),Cellular Component:cytoplasm (GO:0005737),Cellular Component:cytoskeleton (GO:0005856),Molecular Function:cytoskeletal protein binding (GO:0008092),Cellular Component:extrinsic component of membrane (GO:0019898),Biological Process:cortical actin cytoskeleton organization (GO:0030866)	erythrocyte membrane protein band 4.1	--	--	--	--	--	IPR000299 [FERM domain] ; IPR000798[Ezrin/radixin/moesin-like] ; IPR007477[SAB domain] ; IPR008379[Band 4.1, C-terminal] ; IPR014847[FERM adjacent (FA)] ; IPR018979[FERM, N-terminal] ; IPR018980[FERM, C-terminal PH-like domain] ; IPR019748[FERM central domain] ; IPR019749[Band 4.1 domain] ; IPR030546[Band 4.1-like protein 2]
A5D7P3	Platelet-activating factor acetylhydrolase IB subunit alpha	PAFAH1B1	3.649e+07	4.42176e+07	2.27111e+07	7.45089e+07	7.8439e+07	1.2721e+08	0.369145	0.0311227	-1.43774	down	1	Molecular Function:protein binding (GO:0005515)	platelet-activating factor acetylhydrolase IB subunit alpha	--	ko00565 Ether lipid metabolism ko01100 Metabolic pathways	WD40 repeat	R	General function prediction only ;	IPR001680 [WD40 repeat] ; IPR006594[LIS1 homology motif] ; IPR017986[WD40-repeat-containing domain] ; IPR020472[G-protein beta WD-40 repeat]
Q29RK2	Pyruvate carboxylase, mitochondrial	PC	4.51423e+07	3.12836e+07	3.84507e+07	6.64481e+07	6.76224e+07	6.39734e+07	0.580057	0.00259544	-0.785734	down	4	Molecular Function:catalytic activity (GO:0003824),Molecular Function:biotin carboxylase activity (GO:0004075),Molecular Function:ATP binding (GO:0005524),Molecular Function:metal ion binding (GO:0046872)	pyruvate carboxylase	6.4.1.1	ko00020 Citrate cycle (TCA cycle) ko00620 Pyruvate metabolism ko01100 Metabolic pathways ko01200 Carbon metabolism ko01230 Biosynthesis of amino acids	Pyruvate carboxylase	C	Energy production and conversion ;	IPR000089 [Biotin/lipoyl attachment] ; IPR000891[Pyruvate carboxyltransferase] ; IPR003379[Carboxylase, conserved domain] ; IPR005479[Carbamoyl-phosphate synthetase large subunit-like, ATP-binding domain] ; IPR005481[Biotin carboxylase-like, N-terminal domain] ; IPR005482[Biotin carboxylase, C-terminal] ; IPR011761[ATP-grasp fold] ; IPR011764[Biotin carboxylation domain]
A0A3Q1MGX7	Coiled-coil domain containing 80	CCDC80	39583071	3.85093e+07	4.44305e+07	1.11773e+07	9.09126e+06	4.26421e+06	4.99426	0.000283724	2.32027	up	--	--	--	--	--	--	--	--	IPR025232 [Domain of unknown function DUF4174]
E1B9H1	Tubulointerstitial nephritis antigen like 1	TINAGL1	7.85135e+07	5.98507e+07	8.87614e+07	4.28564e+07	4.68252e+07	4.06533e+07	1.74263	0.0203244	0.801267	up	5	Molecular Function:scavenger receptor activity (GO:0005044),Biological Process:proteolysis (GO:0006508),Biological Process:immune response (GO:0006955),Molecular Function:cysteine-type peptidase activity (GO:0008234),Molecular Function:polysaccharide binding (GO:0030247)	--	--	--	Cysteine protease, C1A family	O	Posttranslational modification, protein turnover, chaperones ;	IPR000668 [Peptidase C1A, papain C-terminal] ; IPR001212[Somatomedin B domain] ; IPR013128[Peptidase C1A]
E1BCW3	ATP-dependent 6-phosphofructokinase	PFKP	391540	1.71339e+07	5.28918e+06	4.03307e+07	3.76113e+07	6.16445e+07	0.163444	0.0127761	-2.61313	down	3	Molecular Function:6-phosphofructokinase activity (GO:0003872),Biological Process:fructose 6-phosphate metabolic process (GO:0006002),Biological Process:glycolytic process (GO:0006096)	6-phosphofructokinase 1	2.7.1.11	ko00010 Glycolysis / Gluconeogenesis ko00030 Pentose phosphate pathway ko00051 Fructose and mannose metabolism ko00052 Galactose metabolism ko01100 Metabolic pathways ko01200 Carbon metabolism ko01230 Biosynthesis of amino acids ko03018 RNA degradation ko04152 AMPK signaling pathway ko05230 Central carbon metabolism in cancer	6-phosphofructokinase	G	Carbohydrate transport and metabolism ;	IPR000023 [Phosphofructokinase domain] ; IPR022953[ATP-dependent 6-phosphofructokinase]
Q0IIL6	Hydroxysteroid (17-beta) dehydrogenase 4	HSD17B4	2.56761e+07	1.83453e+07	7.52322e+06	4.00288e+07	5.1694e+07	7.03712e+07	0.317992	0.0231453	-1.65294	down	--	--	--	--	ko00120 Primary bile acid biosynthesis ko01100 Metabolic pathways ko04146 Peroxisome	NAD(P)-dependent dehydrogenase, short-chain alcohol dehydrogenase family	IQR	Lipid transport and metabolism ; Secondary metabolites biosynthesis, transport and catabolism ; General function prediction only ;	IPR002347 [Short-chain dehydrogenase/reductase SDR] ; IPR002539[MaoC-like domain] ; IPR003033[SCP2 sterol-binding domain]
A7E3W2	Galectin-3-binding protein	LGALS3BP	9.32579e+07	1.46391e+08	1.99803e+08	6.13499e+07	4.2038e+07	4.61515e+07	2.9387	0.0367092	1.55518	up	3	Molecular Function:scavenger receptor activity (GO:0005044),Molecular Function:protein binding (GO:0005515),Cellular Component:membrane (GO:0016020)	galectin-3-binding protein	--	--	--	--	--	IPR000210 [BTB/POZ domain] ; IPR001190[SRCR domain] ; IPR011705[BTB/Kelch-associated] ; IPR017448[SRCR-like domain]
Q3SZG7	60S ribosomal protein L13	RPL13	7.74345e+08	6.23552e+08	6.40986e+08	3.40055e+08	4.88806e+08	2.74875e+08	1.84726	0.017035	0.885384	up	4	Molecular Function:structural constituent of ribosome (GO:0003735),Cellular Component:intracellular (GO:0005622),Cellular Component:ribosome (GO:0005840),Biological Process:translation (GO:0006412)	large subunit ribosomal protein L13e	--	ko03010 Ribosome	Ribosomal protein L13E	J	Translation, ribosomal structure and biogenesis ;	IPR001380 [Ribosomal protein L13e] ; IPR034295[Ribosomal protein L13, eukaryotic]
P00442	Superoxide dismutase [Cu-Zn]	SOD1	663588018	5.172e+08	5.4004e+08	2.67332e+08	3.32152e+08	2.20474e+08	2.09868	0.00576995	1.06948	up	3	Biological Process:superoxide metabolic process (GO:0006801),Molecular Function:metal ion binding (GO:0046872),Biological Process:oxidation-reduction process (GO:0055114)	superoxide dismutase, Cu-Zn family	1.15.1.1	ko04146 Peroxisome ko04213 Longevity regulating pathway - multiple species ko05014 Amyotrophic lateral sclerosis (ALS) ko05016 Huntington's disease ko05020 Prion diseases	Cu/Zn superoxide dismutase	P	Inorganic ion transport and metabolism ;	IPR001424 [Superoxide dismutase, copper/zinc binding domain]
Q0VCH9	GLI pathogenesis-related 2	GLIPR2	5.73512e+08	3.49779e+08	3.84523e+08	1.83072e+08	2.49626e+08	1.80501e+08	2.13277	0.0339466	1.09273	up	--	--	--	--	--	Uncharacterized conserved protein YkwD, contains CAP (CSP/antigen 5/PR1) domain	S	Function unknown ;	IPR001283 [Cysteine-rich secretory protein, allergen V5/Tpx-1-related] ; IPR014044[CAP domain]
F1MWU9	Heat shock protein family A (Hsp70) member 6	HSPA6	8.80578e+06	8.71569e+06	9.98763e+06	2.51387e+07	2.03266e+07	2.69609e+07	0.379823	0.00177092	-1.3966	down	--	--	heat shock 70kDa protein 1/2/6/8	--	ko03040 Spliceosome ko04010 MAPK signaling pathway ko04141 Protein processing in endoplasmic reticulum ko04144 Endocytosis ko04213 Longevity regulating pathway - multiple species ko04612 Antigen processing and presentation ko04915 Estrogen signaling pathway ko05134 Legionellosis ko05145 Toxoplasmosis ko05162 Measles ko05164 Influenza A ko05169 Epstein-Barr virus infection	Molecular chaperone DnaK (HSP70)	O	Posttranslational modification, protein turnover, chaperones ;	IPR013126 [Heat shock protein 70 family]
F1MS45	Copine 2	CPNE2	5.26368e+06	1.62204e+07	1.37784e+07	7.7935e+07	6.37552e+07	8.35148e+07	0.156579	0.000721435	-2.67504	down	1	Molecular Function:protein binding (GO:0005515)	--	--	--	--	--	--	IPR000008 [C2 domain] ; IPR002035[von Willebrand factor, type A] ; IPR010734[Copine]
Q5E9F2	Heme oxygenase 1	HMOX1	4.77804e+07	4.26494e+07	5.16063e+07	9.62127e+06	1.63925e+07	7.52365e+06	4.23516	0.000631621	2.08242	up	3	Molecular Function:heme oxygenase (decyclizing) activity (GO:0004392),Biological Process:heme oxidation (GO:0006788),Biological Process:oxidation-reduction process (GO:0055114)	heme oxygenase 1	1.14.14.18	ko00860 Porphyrin and chlorophyll metabolism ko01100 Metabolic pathways ko04066 HIF-1 signaling pathway ko04216 Ferroptosis ko04978 Mineral absorption ko05200 Pathways in cancer ko05206 MicroRNAs in cancer ko05225 Hepatocellular carcinoma ko05418 Fluid shear stress and atherosclerosis	Heme oxygenase	H	Coenzyme transport and metabolism ;	IPR002051 [Haem oxygenase] ; IPR016053[Haem oxygenase-like]
A4FUD0	C-1-tetrahydrofolate synthase, cytoplasmic	MTHFD1	2.03297e+07	2.97326e+07	2.23594e+07	8.11339e+07	7.67057e+07	1.06605e+08	0.273863	0.00277977	-1.86847	down	6	Molecular Function:catalytic activity (GO:0003824),Molecular Function:formate-tetrahydrofolate ligase activity (GO:0004329),Molecular Function:methylenetetrahydrofolate dehydrogenase (NADP+) activity (GO:0004488),Molecular Function:ATP binding (GO:0005524),Biological Process:folic acid-containing compound biosynthetic process (GO:0009396),Biological Process:oxidation-reduction process (GO:0055114)	--	--	ko00670 One carbon pool by folate ko01100 Metabolic pathways	Formyltetrahydrofolate synthetase	F	Nucleotide transport and metabolism ;	IPR000559 [Formate-tetrahydrofolate ligase, FTHFS] ; IPR000672[Tetrahydrofolate dehydrogenase/cyclohydrolase] ; IPR020630[Tetrahydrofolate dehydrogenase/cyclohydrolase, catalytic domain] ; IPR020631[Tetrahydrofolate dehydrogenase/cyclohydrolase, NAD(P)-binding domain]
F1N1M7	Carnitine O-palmitoyltransferase 2, mitochondrial	CPT2	1.5929e+07	2.83334e+07	1.45917e+07	7.65086e+07	6.73673e+07	9.31226e+07	0.248331	0.00242587	-2.00966	down	--	--	carnitine O-palmitoyltransferase 2	2.3.1.21	ko00071 Fatty acid degradation ko01212 Fatty acid metabolism ko03320 PPAR signaling pathway	--	--	--	IPR000542 [Acyltransferase ChoActase/COT/CPT]
F1MBQ8	DEAD box protein 5	DDX5	2.27412e+07	3.94101e+07	3.16753e+07	6.12898e+07	6.8349e+07	7.90561e+07	0.449587	0.00560903	-1.15333	down	2	Molecular Function:nucleic acid binding (GO:0003676),Molecular Function:ATP binding (GO:0005524)	ATP-dependent RNA helicase DDX5/DBP2	3.6.4.13	ko03040 Spliceosome ko05202 Transcriptional misregulation in cancer ko05205 Proteoglycans in cancer	Superfamily II DNA and RNA helicase	L	Replication, recombination and repair ;	IPR001650 [Helicase, C-terminal] ; IPR011545[DEAD/DEAH box helicase domain] ; IPR012587[RNA helicase p68 repeat] ; IPR014001[Helicase superfamily 1/2, ATP-binding domain] ; IPR014014[RNA helicase, DEAD-box type, Q motif]
Q59A32	Trifunctional purine biosynthetic protein adenosine-3	GART	1.32377e+07	1.86854e+07	3.09671e+06	3.26563e+07	4.37373e+07	6.63379e+07	0.245354	0.0302121	-2.02706	down	8	Molecular Function:phosphoribosylamine-glycine ligase activity (GO:0004637),Molecular Function:phosphoribosylformylglycinamidine cyclo-ligase activity (GO:0004641),Molecular Function:ATP binding (GO:0005524),Cellular Component:cytoplasm (GO:0005737),Biological Process:'de novo' IMP biosynthetic process (GO:0006189),Biological Process:biosynthetic process (GO:0009058),Biological Process:purine nuc…	--	--	ko00230 Purine metabolism ko00670 One carbon pool by folate ko01100 Metabolic pathways ko01523 Antifolate resistance	Phosphoribosylamine-glycine ligase	F	Nucleotide transport and metabolism ;	IPR002376 [Formyl transferase, N-terminal] ; IPR004733[Phosphoribosylformylglycinamidine cyclo-ligase] ; IPR010918[AIR synthase-related protein, C-terminal domain] ; IPR011761[ATP-grasp fold] ; IPR016188[PurM-like, N-terminal domain] ; IPR020560[Phosphoribosylglycinamide synthetase, C-domain] ; IPR020561[Phosphoribosylglycinamide synthetase, ATP-grasp (A) domain] ; IPR020562[Phosphoribosylglycina…
F1N1R8	EMAP like 4	EML4	2.90456e+07	3.84482e+07	1.93894e+07	5.98411e+07	5.662e+07	7.46991e+07	0.454504	0.0113288	-1.13764	down	1	Molecular Function:protein binding (GO:0005515)	echinoderm microtubule-associated protein-like 4	--	ko05200 Pathways in cancer ko05223 Non-small cell lung cancer	WD40 repeat	R	General function prediction only ;	IPR001680 [WD40 repeat] ; IPR005108[HELP] ; IPR017986[WD40-repeat-containing domain]
Q2KIA5	Dynamin-1-like protein	DNM1L	5.29682e+07	4.39085e+07	4.10712e+07	8.79699e+07	8.59264e+07	7.84879e+07	0.546579	0.00115577	-0.871499	down	4	Biological Process:mitochondrial fission (GO:0000266),Molecular Function:GTPase activity (GO:0003924),Molecular Function:GTP binding (GO:0005525),Biological Process:peroxisome fission (GO:0016559)	dynamin 1-like protein	3.6.5.5	ko04217 Necroptosis ko04621 NOD-like receptor signaling pathway ko04668 TNF signaling pathway	--	--	--	IPR000375 [Dynamin central domain] ; IPR001401[Dynamin, GTPase domain] ; IPR003130[Dynamin GTPase effector] ; IPR020850[GTPase effector domain] ; IPR022812[Dynamin superfamily] ; IPR030381[Dynamin-type guanine nucleotide-binding (G) domain] ; IPR030556[Dynamin-1-like protein]
F1N5H8	RNA helicase	DDX31	2.65133e+07	4.48007e+07	3.44015e+07	7.80372e+07	7.93548e+07	1.27373e+08	0.371238	0.0249883	-1.42958	down	2	Molecular Function:nucleic acid binding (GO:0003676),Molecular Function:ATP binding (GO:0005524)	ATP-dependent RNA helicase DDX31/DBP7	3.6.4.13	--	Superfamily II DNA and RNA helicase	L	Replication, recombination and repair ;	IPR001650 [Helicase, C-terminal] ; IPR011545[DEAD/DEAH box helicase domain] ; IPR014001[Helicase superfamily 1/2, ATP-binding domain] ; IPR014014[RNA helicase, DEAD-box type, Q motif] ; IPR025313[Domain of unknown function DUF4217]
F1N3P2	Ubiquitin carboxyl-terminal hydrolase	USP5	1.15903e+06	2.00078e+07	9.49372e+06	2.86283e+07	5.47278e+07	3.91468e+07	0.250284	0.0305546	-1.99836	down	3	Molecular Function:zinc ion binding (GO:0008270),Biological Process:protein deubiquitination (GO:0016579),Molecular Function:thiol-dependent ubiquitinyl hydrolase activity (GO:0036459)	ubiquitin carboxyl-terminal hydrolase 5/13	3.4.19.12	--	--	--	--	IPR001394 [Peptidase C19, ubiquitin carboxyl-terminal hydrolase] ; IPR001607[Zinc finger, UBP-type] ; IPR015940[Ubiquitin-associated domain] ; IPR028889[Ubiquitin specific protease domain]
F1MXK2	Nuclear FMR1 interacting protein 2	NUFIP2	4.24904e+07	5.35806e+07	5.56812e+07	1.64492e+07	2.17973e+07	1.49685e+07	2.85168	0.00201424	1.51181	up	1	Molecular Function:RNA binding (GO:0003723)	--	--	--	--	--	--	IPR032747 [Nuclear fragile X mental retardation-interacting protein 2]
A0A3Q1M334	Non-specific serine/threonine protein kinase	STK10	1.10289e+07	2.00541e+07	1.22481e+07	3.50926e+07	2.4744e+07	2.97715e+07	0.483562	0.0199452	-1.04823	down	4	Molecular Function:protein kinase activity (GO:0004672),Molecular Function:protein serine/threonine kinase activity (GO:0004674),Molecular Function:ATP binding (GO:0005524),Biological Process:protein phosphorylation (GO:0006468)	serine/threonine kinase 10	2.7.11.1	ko04914 Progesterone-mediated oocyte maturation	Serine/threonine protein kinase	T	Signal transduction mechanisms ;	IPR000719 [Protein kinase domain] ; IPR022165[Polo kinase kinase]
P12344	Aspartate aminotransferase, mitochondrial	GOT2	8.52191e+07	9.75493e+07	8.45092e+07	1.52111e+08	1.41202e+08	1.77743e+08	0.567401	0.00428161	-0.817559	down	4	Biological Process:cellular amino acid metabolic process (GO:0006520),Molecular Function:transaminase activity (GO:0008483),Biological Process:biosynthetic process (GO:0009058),Molecular Function:pyridoxal phosphate binding (GO:0030170)	aspartate aminotransferase, mitochondrial	2.6.1.1	ko00220 Arginine biosynthesis ko00250 Alanine, aspartate and glutamate metabolism ko00270 Cysteine and methionine metabolism ko00330 Arginine and proline metabolism ko00350 Tyrosine metabolism ko00360 Phenylalanine metabolism ko00400 Phenylalanine, tyrosine and tryptophan biosynthesis ko01100 Metabolic pathways ko01200 Carbon metabolism ko01210 2-Oxocarboxylic acid metabolism ko01230 Biosynthesis…	Aspartate/tyrosine/aromatic aminotransferase	E	Amino acid transport and metabolism ;	IPR000796 [Aspartate/other aminotransferase] ; IPR004839[Aminotransferase, class I/classII]
Q3SZH7	Leukotriene A-4 hydrolase	LTA4H	4.75646e+06	1.65936e+07	6.82259e+06	4.63702e+07	5.3694e+07	7.98314e+07	0.156606	0.00940293	-2.67479	down	3	Biological Process:proteolysis (GO:0006508),Molecular Function:metallopeptidase activity (GO:0008237),Molecular Function:zinc ion binding (GO:0008270)	leukotriene-A4 hydrolase	3.3.2.6	ko00590 Arachidonic acid metabolism ko01100 Metabolic pathways	Aminopeptidase N	E	Amino acid transport and metabolism ;	IPR001930 [Peptidase M1, alanine aminopeptidase/leukotriene A4 hydrolase] ; IPR014782[Peptidase M1, membrane alanine aminopeptidase, N-terminal] ; IPR015211[Peptidase M1, leukotriene A4 hydrolase/aminopeptidase C-terminal]
A2VDX0	TWF2 protein	TWF2	3.34692e+07	3.60073e+07	3.62954e+07	3.93673e+07	4.62247e+07	4.82858e+07	0.790063	0.0300125	-0.339961	down	3	Molecular Function:actin binding (GO:0003779),Cellular Component:intracellular (GO:0005622),Biological Process:negative regulation of actin filament polymerization (GO:0030837)	twinfilin	--	--	--	--	--	IPR002108 [Actin-depolymerising factor homology domain] ; IPR028458[Twinfilin]
Q2KIW9	UMP-CMP kinase	CMPK1	2.88305e+08	2.68724e+08	2.56402e+08	1.15177e+08	1.00113e+08	1.04313e+08	2.54513	9.01856e-05	1.34774	up	3	Molecular Function:ATP binding (GO:0005524),Biological Process:nucleobase-containing compound metabolic process (GO:0006139),Molecular Function:nucleobase-containing compound kinase activity (GO:0019205)	--	--	ko00240 Pyrimidine metabolism ko01100 Metabolic pathways	Adenylate kinase or related kinase	F	Nucleotide transport and metabolism ;	IPR000850 [Adenylate kinase/UMP-CMP kinase]
A0A452DIA7	40S ribosomal protein S2	RPS2	660968311	6.79638e+08	7.85034e+08	5.01039e+08	5.20615e+08	4.14843e+08	1.47974	0.0104057	0.565342	up	4	Molecular Function:RNA binding (GO:0003723),Molecular Function:structural constituent of ribosome (GO:0003735),Cellular Component:ribosome (GO:0005840),Biological Process:translation (GO:0006412)	small subunit ribosomal protein S2e	--	ko03010 Ribosome	Ribosomal protein S5	J	Translation, ribosomal structure and biogenesis ;	IPR000851 [Ribosomal protein S5] ; IPR005324[Ribosomal protein S5, C-terminal] ; IPR013810[Ribosomal protein S5, N-terminal]
A0A3Q1M1Q2	Ubiquitin carboxyl-terminal hydrolase	USP14	4.892e+07	6.5727e+07	3.66741e+07	1.11418e+08	1.07948e+08	1.3519e+08	0.42679	0.00486109	-1.2284	down	3	Molecular Function:protein binding (GO:0005515),Biological Process:protein deubiquitination (GO:0016579),Molecular Function:thiol-dependent ubiquitinyl hydrolase activity (GO:0036459)	ubiquitin carboxyl-terminal hydrolase 14	3.4.19.12	--	--	--	--	IPR000626 [Ubiquitin domain] ; IPR001394[Peptidase C19, ubiquitin carboxyl-terminal hydrolase] ; IPR028889[Ubiquitin specific protease domain]
A0A3Q1MFI2	Constitutive coactivator of PPAR-gamma-like protein 1	FAM120A	4.00582e+06	1.49464e+07	5.36162e+06	3.28187e+07	2.99146e+07	4.03675e+07	0.235826	0.00481541	-2.08421	down	1	Cellular Component:nucleus (GO:0005634)	--	--	--	--	--	--	IPR026783 [Constitutive coactivator of PPAR-gamma-like protein 1] ; IPR026784[Constitutive coactivator of PPAR-gamma]
F1N6Z0	26S proteasome non-ATPase regulatory subunit 5	PSMD5	5.28237e+06	3.04644e+07	1.40122e+07	5.77413e+07	5.3294e+07	7.65028e+07	0.265327	0.0109878	-1.91415	down	1	Biological Process:proteasome assembly (GO:0043248)	26S proteasome non-ATPase regulatory subunit 5	--	--	--	--	--	IPR019538 [26S proteasome non-ATPase regulatory subunit 5]
Q3T108	Proteasome subunit beta type-4	PSMB4	1.47846e+08	1.00642e+08	1.3302e+08	5.083e+07	7.32171e+07	8.71025e+07	1.80681	0.0314702	0.853447	up	3	Molecular Function:threonine-type endopeptidase activity (GO:0004298),Cellular Component:proteasome core complex (GO:0005839),Biological Process:proteolysis involved in cellular protein catabolic process (GO:0051603)	20S proteasome subunit beta 7	3.4.25.1	ko03050 Proteasome	20S proteasome, alpha and beta subunits	O	Posttranslational modification, protein turnover, chaperones ;	IPR001353 [Proteasome, subunit alpha/beta] ; IPR016295[Proteasome endopeptidase complex, beta subunit] ; IPR023333[Proteasome B-type subunit]
Q2KHZ0	TRIO and F-actin binding protein	TRIOBP	1.52051e+07	2.36336e+07	5.61304e+06	5.8351e+07	7.28036e+07	6.26199e+07	0.229399	0.00179624	-2.12407	down	2	Biological Process:regulation of actin cytoskeleton organization (GO:0032956),Molecular Function:actin filament binding (GO:0051015)	--	--	--	--	--	--	IPR001849 [Pleckstrin homology domain] ; IPR029908[TRIO and F-actin-binding protein]
P51122	Acidic leucine-rich nuclear phosphoprotein 32 family member A	ANP32A	5.42552e+07	5.80088e+07	6.741e+07	1.49351e+07	1.98154e+07	1.45759e+07	3.64255	0.000521446	1.86495	up	1	Molecular Function:protein binding (GO:0005515)	acidic leucine-rich nuclear phosphoprotein 32 family member A/C/D	--	--	Leucine-rich repeat (LRR) protein	K	Transcription ;	IPR001611 [Leucine-rich repeat] ; IPR003603[U2A'/phosphoprotein 32 family A, C-terminal]
Q1LZ72	Canopy 2 homolog (Zebrafish)	CNPY2	1.30286e+08	1.61601e+08	1.72927e+08	3.58665e+07	5.46717e+07	2.10125e+07	4.16683	0.0018355	2.05895	up	--	--	--	--	--	--	--	--	IPR008139 [Saposin B type domain] ; IPR021852[Domain of unknown function DUF3456]
Q3T0U1	LRP chaperone MESD	MESD	2.27537e+08	2.18526e+08	2.55837e+08	8.71301e+07	1.01641e+08	5.38971e+07	2.89243	0.00106119	1.53228	up	--	--	--	--	--	--	--	--	IPR019330 [Mesoderm development candidate 2]
F2Z4E7	Interleukin enhancer binding factor 2	ILF2	2.2325e+07	2.78787e+07	2.32514e+07	4.7523e+07	3.60824e+07	5.77047e+07	0.519814	0.0250782	-0.943931	down	4	Molecular Function:RNA binding (GO:0003723),Molecular Function:ATP binding (GO:0005524),Biological Process:immune response (GO:0006955),Molecular Function:transferase activity (GO:0016740)	interleukin enhancer-binding factor 2	--	--	--	--	--	IPR006116 [2-5-oligoadenylate synthetase, N-terminal] ; IPR006561[DZF domain]
Q3SZQ6	60S ribosomal protein L32	RPL32	805176668	9.36746e+08	1.05695e+09	3.70711e+08	3.20253e+08	2.23806e+08	3.05964	0.00175106	1.61336	up	4	Molecular Function:structural constituent of ribosome (GO:0003735),Cellular Component:intracellular (GO:0005622),Cellular Component:ribosome (GO:0005840),Biological Process:translation (GO:0006412)	large subunit ribosomal protein L32e	--	ko03010 Ribosome	Ribosomal protein L32E	J	Translation, ribosomal structure and biogenesis ;	IPR001515 [Ribosomal protein L32e]
F1MQU4	BCL2 associated transcription factor 1	BCLAF1	8.76185e+07	8.90904e+07	1.04326e+08	5.67634e+07	4.85225e+07	4.19401e+07	1.90887	0.00287008	0.932717	up	3	Cellular Component:nucleus (GO:0005634),Biological Process:apoptotic process (GO:0006915),Biological Process:positive regulation of response to DNA damage stimulus (GO:2001022)	bcl2 associated transcription factor 1	--	--	--	--	--	IPR026668 [Bcl-2-associated transcription factor 1] ; IPR029199[THRAP3/BCLAF1 family]
F1MKI5	45 kDa calcium-binding protein	SDF4	6.33727e+07	5.89444e+07	7.01014e+07	1.29226e+07	1.93412e+07	1.11807e+07	4.42907	0.000262494	2.147	up	1	Molecular Function:calcium ion binding (GO:0005509)	calcium-binding protein	--	--	--	--	--	IPR002048 [EF-hand domain]
Q3SZA0	COP9 signalosome complex subunit 4	COPS4	2.61649e+07	3.6313e+07	2.5769e+07	4.74939e+07	4.49344e+07	6.55844e+07	0.558481	0.0341684	-0.840421	down	1	Molecular Function:protein binding (GO:0005515)	COP9 signalosome complex subunit 4	--	--	--	--	--	IPR000717 [Proteasome component (PCI) domain]
Q08DU9	Heterochromatin protein 1-binding protein 3	HP1BP3	1.74582e+08	1.91186e+08	1.8671e+08	1.26414e+08	1.27528e+08	1.05043e+08	1.539	0.00187561	0.621993	up	7	Cellular Component:nucleosome (GO:0000786),Molecular Function:DNA binding (GO:0003677),Molecular Function:chromatin binding (GO:0003682),Cellular Component:nucleus (GO:0005634),Cellular Component:chromosome (GO:0005694),Biological Process:nucleosome assembly (GO:0006334),Biological Process:heterochromatin organization (GO:0070828)	--	--	--	--	--	--	IPR005818 [Linker histone H1/H5, domain H15] ; IPR033061[Heterochromatin protein 1-binding protein 3]
Q2KI84	Histidine--tRNA ligase, cytoplasmic	HARS1	2.14123e+07	5.16472e+07	2.15934e+07	8.1427e+07	8.53698e+07	9.78557e+07	0.35765	0.00718775	-1.48338	down	4	Molecular Function:aminoacyl-tRNA ligase activity (GO:0004812),Molecular Function:ATP binding (GO:0005524),Cellular Component:cytoplasm (GO:0005737),Biological Process:tRNA aminoacylation for protein translation (GO:0006418)	histidyl-tRNA synthetase	6.1.1.21	ko00970 Aminoacyl-tRNA biosynthesis	Histidyl-tRNA synthetase	J	Translation, ribosomal structure and biogenesis ;	IPR000738 [WHEP-TRS domain] ; IPR004154[Anticodon-binding] ; IPR004516[Histidine-tRNA ligase/ATP phosphoribosyltransferase regulatory subunit] ; IPR006195[Aminoacyl-tRNA synthetase, class II]
Q0P594	Serine/threonine-protein phosphatase 2A catalytic subunit beta isoform	PPP2CB	1.31792e+08	1.56584e+08	1.51201e+08	1.17213e+08	1.10212e+08	1.001e+08	1.34212	0.0143644	0.424512	up	1	Molecular Function:hydrolase activity (GO:0016787)	serine/threonine-protein phosphatase 2A catalytic subunit	3.1.3.16	ko03015 mRNA surveillance pathway ko04071 Sphingolipid signaling pathway ko04114 Oocyte meiosis ko04136 Autophagy - other ko04140 Autophagy - animal ko04151 PI3K-Akt signaling pathway ko04152 AMPK signaling pathway ko04261 Adrenergic signaling in cardiomyocytes ko04350 TGF-beta signaling pathway ko04390 Hippo signaling pathway ko04530 Tight junction ko04728 Dopaminergic synapse ko04730 Long-term …	Diadenosine tetraphosphatase ApaH/serine/threonine protein phosphatase, PP2A family	T	Signal transduction mechanisms ;	IPR004843 [Calcineurin-like phosphoesterase domain, ApaH type] ; IPR006186[Serine/threonine-specific protein phosphatase/bis(5-nucleosyl)-tetraphosphatase]
A6QPJ6	Peptidylprolyl isomerase	FKBP7	139810060	1.55661e+08	2.12735e+08	8.41816e+07	6.48853e+07	5.1935e+07	2.52836	0.013066	1.3382	up	1	Molecular Function:calcium ion binding (GO:0005509)	FK506-binding protein 7	5.2.1.8	--	FKBP-type peptidyl-prolyl cis-trans isomerase	O	Posttranslational modification, protein turnover, chaperones ;	IPR001179 [FKBP-type peptidyl-prolyl cis-trans isomerase domain] ; IPR002048[EF-hand domain] ; IPR023566[Peptidyl-prolyl cis-trans isomerase, FKBP-type]
Q3T165	Prohibitin	PHB	1.01685e+08	9.07141e+07	8.69433e+07	1.12464e+08	1.16355e+08	1.15547e+08	0.811178	0.00907124	-0.301909	down	1	Cellular Component:membrane (GO:0016020)	prohibitin 1	--	--	Regulator of protease activity HflC, stomatin/prohibitin superfamily	O	Posttranslational modification, protein turnover, chaperones ;	IPR000163 [Prohibitin] ; IPR001107[Band 7 domain]
F1MNS8	PDGFA associated protein 1	PDAP1	2.05484e+08	2.26458e+08	2.83912e+08	7.56765e+07	6.60232e+07	4.07786e+07	3.92295	0.00227359	1.97194	up	--	--	--	--	--	--	--	--	IPR019380 [Casein kinase substrate, phosphoprotein PP28]
F1MD34	Niban apoptosis regulator 2	NIBAN2	8.2982e+06	3.21252e+07	1.8077e+07	8.09225e+07	6.545e+07	1.005e+08	0.236966	0.00690737	-2.07725	down	--	--	--	--	--	--	--	--	IPR001849 [Pleckstrin homology domain] ; IPR026088[Niban-like]
P02722	ADP/ATP translocase 1	SLC25A4	3.35054e+07	2.29536e+07	2.05595e+07	3.86675e+07	5.1241e+07	6.81123e+07	0.487394	0.0455192	-1.03684	down	4	Molecular Function:transporter activity (GO:0005215),Cellular Component:mitochondrial inner membrane (GO:0005743),Biological Process:transport (GO:0006810),Biological Process:transmembrane transport (GO:0055085)	solute carrier family 25 (mitochondrial adenine nucleotide translocator), member 4/5/6/31	--	ko04020 Calcium signaling pathway ko04022 cGMP-PKG signaling pathway ko04217 Necroptosis ko04218 Cellular senescence ko05012 Parkinson's disease ko05016 Huntington's disease ko05166 HTLV-I infection	--	--	--	IPR002067 [Mitochondrial carrier protein] ; IPR002113[Adenine nucleotide translocator 1] ; IPR018108[Mitochondrial substrate/solute carrier]
F1MP70	Leucine-rich repeat flightless-interacting protein 2	LRRFIP2	10608798	8.5801e+06	8.37878e+06	5.82938e+06	5.96368e+06	4.39318e+06	1.70315	0.0121343	0.768209	up	--	--	--	--	--	--	--	--	IPR019139 [Leucine-rich repeat flightless-interacting protein 1/2]
A4FV37	Caveolae-associated protein 3	CAVIN3	4.3033e+08	4.00903e+08	4.94707e+08	1.60151e+08	1.51152e+08	6.90033e+07	3.4865	0.00141561	1.80178	up	1	Cellular Component:caveola (GO:0005901)	--	--	--	--	--	--	IPR026752 [Cavin family] ; IPR033300[Protein kinase C delta-binding protein]
A0A452DIF5	Histone H1.2	H1-2	341428408	3.15315e+08	3.35055e+08	1.1239e+08	1.0016e+08	8.46326e+07	3.33734	3.27825e-05	1.7387	up	4	Cellular Component:nucleosome (GO:0000786),Molecular Function:DNA binding (GO:0003677),Cellular Component:nucleus (GO:0005634),Biological Process:nucleosome assembly (GO:0006334)	histone H1/5	--	--	--	--	--	IPR005818 [Linker histone H1/H5, domain H15] ; IPR005819[Histone H5]
Q32LC7	Ras GTPase-activating protein-binding protein 1	G3BP1	217152680	2.0892e+08	2.06507e+08	1.05569e+08	1.18914e+08	6.72395e+07	2.16843	0.00199034	1.11665	up	3	Molecular Function:nucleic acid binding (GO:0003676),Cellular Component:intracellular (GO:0005622),Biological Process:transport (GO:0006810)	--	--	--	RNA recognition motif (RRM) domain	J	Translation, ribosomal structure and biogenesis ;	IPR000504 [RNA recognition motif domain] ; IPR002075[Nuclear transport factor 2] ; IPR018222[Nuclear transport factor 2, eukaryote]
Q3SWY3	Inosine-5-monophosphate dehydrogenase 2	IMPDH2	2.79639e+07	2.5546e+07	1.67624e+07	6.05074e+07	6.59546e+07	6.69684e+07	0.363295	0.000484214	-1.46079	down	2	Molecular Function:catalytic activity (GO:0003824),Biological Process:oxidation-reduction process (GO:0055114)	IMP dehydrogenase	1.1.1.205	ko00230 Purine metabolism ko00983 Drug metabolism - other enzymes ko01100 Metabolic pathways	CBS domain	T	Signal transduction mechanisms ;	IPR000644 [CBS domain] ; IPR001093[IMP dehydrogenase/GMP reductase]
F1MK36	DDRGK domain-containing protein 1	DDRGK1	6.70269e+07	4.3637e+07	4.92459e+07	1.32334e+07	1.42376e+07	4.18843e+06	5.05093	0.00524916	2.33655	up	--	--	--	--	--	Uncharacterized membrane protein	S	Function unknown ;	IPR019153 [DDRGK domain containing protein]
Q56JX8	40S ribosomal protein S13	RPS13	5.14807e+08	6.86944e+08	8.18928e+08	2.90187e+08	2.79793e+08	7.59782e+07	3.12819	0.0151002	1.64533	up	4	Molecular Function:structural constituent of ribosome (GO:0003735),Cellular Component:intracellular (GO:0005622),Cellular Component:ribosome (GO:0005840),Biological Process:translation (GO:0006412)	small subunit ribosomal protein S13e	--	ko03010 Ribosome	Ribosomal protein S15P/S13E	J	Translation, ribosomal structure and biogenesis ;	IPR000589 [Ribosomal protein S15] ; IPR012606[Ribosomal protein S13/S15, N-terminal] ; IPR023029[Ribosomal protein S15P]
A0A3Q1MJK1	Serpin B6	SERPINB6	5.07845e+07	3.17218e+07	3.29602e+07	6.51733e+07	6.36522e+07	7.75842e+07	0.559404	0.0161103	-0.838037	down	1	Cellular Component:extracellular space (GO:0005615)	serpin B	--	ko05146 Amoebiasis	Serine protease inhibitor	O	Posttranslational modification, protein turnover, chaperones ;	IPR000215 [Serpin family] ; IPR023796[Serpin domain]
F1MXE4	26S proteasome non-ATPase regulatory subunit 6	PSMD6	1.61803e+07	3.94215e+07	2.81618e+07	9.69406e+07	7.73372e+07	1.09419e+08	0.295258	0.00440536	-1.75995	down	1	Molecular Function:protein binding (GO:0005515)	26S proteasome regulatory subunit N7	--	ko03050 Proteasome ko05169 Epstein-Barr virus infection	--	--	--	IPR000717 [Proteasome component (PCI) domain] ; IPR019585[26S proteasome regulatory subunit Rpn7/COP9 signalosome complex subunit 1]
A0A3Q1N9B4	Ubiquitin-conjugating enzyme E2 N	UBE2N	303856903	2.58374e+08	2.93339e+08	1.4524e+08	1.38878e+08	8.46477e+07	2.32009	0.00235695	1.21418	up	--	--	ubiquitin-conjugating enzyme E2 N	2.3.2.23	ko04120 Ubiquitin mediated proteolysis	Ubiquitin-protein ligase	O	Posttranslational modification, protein turnover, chaperones ;	IPR000608 [Ubiquitin-conjugating enzyme E2]
A7YY47	LMNB1 protein	LMNB1	1.68522e+07	2.63223e+07	1.12517e+07	4.52832e+07	5.88122e+07	6.07846e+07	0.330096	0.0049611	-1.59904	down	2	Molecular Function:structural molecule activity (GO:0005198),Cellular Component:intermediate filament (GO:0005882)	lamin B	--	ko04210 Apoptosis	--	--	--	IPR001322 [Lamin Tail Domain] ; IPR001664[Intermediate filament protein]
P68399	Casein kinase II subunit alpha	CSNK2A1	2.2899e+07	2.36688e+07	2.77606e+07	2.04429e+07	1.8069e+07	1.70378e+07	1.33805	0.0260601	0.420136	up	3	Molecular Function:protein kinase activity (GO:0004672),Molecular Function:ATP binding (GO:0005524),Biological Process:protein phosphorylation (GO:0006468)	casein kinase II subunit alpha	2.7.11.1	ko03008 Ribosome biogenesis in eukaryotes ko04064 NF-kappa B signaling pathway ko04137 Mitophagy - animal ko04310 Wnt signaling pathway ko04520 Adherens junction ko05162 Measles ko05168 Herpes simplex infection ko05169 Epstein-Barr virus infection	PASTA domain, binds beta-lactams	M	Cell wall/membrane/envelope biogenesis ;	IPR000719 [Protein kinase domain]
P62894	Cytochrome c	CYCS	1.81502e+08	2.00878e+08	2.80613e+08	8.43789e+07	6.96106e+07	2.17895e+07	3.77174	0.0104539	1.91523	up	2	Molecular Function:electron carrier activity (GO:0009055),Molecular Function:heme binding (GO:0020037)	cytochrome c	--	ko00920 Sulfur metabolism ko01100 Metabolic pathways ko01524 Platinum drug resistance ko04115 p53 signaling pathway ko04210 Apoptosis ko04215 Apoptosis - multiple species ko04932 Non-alcoholic fatty liver disease (NAFLD) ko05010 Alzheimer's disease ko05012 Parkinson's disease ko05014 Amyotrophic lateral sclerosis (ALS) ko05016 Huntington's disease ko05134 Legionellosis ko05145 Toxoplasmosis ko051…	Cytochrome c2	C	Energy production and conversion ;	IPR002327 [Cytochrome c, class IA/ IB] ; IPR009056[Cytochrome c-like domain]
Q32PD5	40S ribosomal protein S19	RPS19	1245575729	1.4844e+09	1.72789e+09	5.39718e+08	5.03937e+08	2.43228e+08	3.46408	0.00323772	1.79247	up	3	Molecular Function:structural constituent of ribosome (GO:0003735),Cellular Component:ribosome (GO:0005840),Biological Process:translation (GO:0006412)	small subunit ribosomal protein S19e	--	ko03010 Ribosome	Ribosomal protein S19E (S16A)	J	Translation, ribosomal structure and biogenesis ;	IPR001266 [Ribosomal protein S19e]
Q2T9M8	Synaptosomal-associated protein	SNAP23	6.61728e+07	5.00452e+07	7.03086e+07	1.72865e+07	1.96116e+07	1.6141e+07	3.51677	0.00207641	1.81425	up	1	Molecular Function:protein binding (GO:0005515)	synaptosomal-associated protein 23	--	ko04130 SNARE interactions in vesicular transport ko04611 Platelet activation	--	--	--	IPR000727 [Target SNARE coiled-coil homology domain] ; IPR000928[SNAP-25]
F1MT41	Prostaglandin F2 receptor inhibitor	PTGFRN	56824549	6.70976e+07	7.4778e+07	4.82892e+07	4.49955e+07	2.24347e+07	1.71709	0.0455949	0.779962	up	1	Molecular Function:protein binding (GO:0005515)	prostaglandin F2 receptor negative regulator	--	--	--	--	--	IPR003599 [Immunoglobulin subtype] ; IPR007110[Immunoglobulin-like domain] ; IPR013106[Immunoglobulin V-set domain]
Q32PB8	40S ribosomal protein S21	RPS21	2.87256e+08	1.94546e+08	1.98145e+08	1.17625e+08	1.28785e+08	7.77493e+07	2.09757	0.025281	1.06872	up	4	Molecular Function:structural constituent of ribosome (GO:0003735),Cellular Component:intracellular (GO:0005622),Cellular Component:ribosome (GO:0005840),Biological Process:translation (GO:0006412)	small subunit ribosomal protein S21e	--	ko03010 Ribosome	--	--	--	IPR001931 [Ribosomal protein S21e]
Q2KJ25	26S proteasome non-ATPase regulatory subunit 12	PSMD12	1.44055e+07	2.53836e+07	1.64846e+07	5.02465e+07	3.84129e+07	6.06114e+07	0.376991	0.0128485	-1.4074	down	1	Molecular Function:protein binding (GO:0005515)	26S proteasome regulatory subunit N5	--	ko03050 Proteasome ko05169 Epstein-Barr virus infection	--	--	--	IPR000717 [Proteasome component (PCI) domain]
A0A3Q1LSE5	Vesicle-fusing ATPase	NSF	3.68378e+06	1.56035e+07	3.9089e+06	5.19545e+07	4.9757e+07	7.97713e+07	0.127815	0.00718855	-2.96788	down	1	Molecular Function:ATP binding (GO:0005524)	vesicle-fusing ATPase	3.6.4.6	ko04721 Synaptic vesicle cycle ko04727 GABAergic synapse ko04962 Vasopressin-regulated water reabsorption	ATP-dependent 26S proteasome regulatory subunit	O	Posttranslational modification, protein turnover, chaperones ;	IPR003338 [CDC48, N-terminal subdomain] ; IPR003593[AAA+ ATPase domain] ; IPR003959[ATPase, AAA-type, core] ; IPR004201[CDC48, domain 2]
A0A3Q1N178	Tripeptidyl aminopeptidase	TPP1	1.53154e+08	1.81113e+08	1.9476e+08	7.60719e+07	7.3492e+07	4.80032e+07	2.67771	0.00188931	1.421	up	2	Biological Process:proteolysis (GO:0006508),Molecular Function:serine-type peptidase activity (GO:0008236)	tripeptidyl-peptidase I	3.4.14.9	ko04142 Lysosome	Serine protease, subtilase family	O	Posttranslational modification, protein turnover, chaperones ;	IPR015366 [Peptidase S53, activation domain] ; IPR030400[Sedolisin domain]
Q0VCU8	Eukaryotic translation initiation factor 3 subunit J	EIF3J	2.43562e+08	2.27663e+08	2.93676e+08	9.1446e+07	1.09435e+08	6.59925e+07	2.86615	0.00213441	1.51911	up	3	Molecular Function:translation initiation factor activity (GO:0003743),Cellular Component:cytoplasm (GO:0005737),Cellular Component:eukaryotic translation initiation factor 3 complex (GO:0005852)	translation initiation factor 3 subunit J	--	ko03013 RNA transport	--	--	--	IPR013906 [Eukaryotic translation initiation factor 3 subunit J]
A7YWL9	GSPT1 protein	GSPT1	1.29609e+07	3.37574e+07	1.9517e+07	7.93167e+07	7.98213e+07	1.01284e+08	0.254338	0.00241742	-1.97518	down	2	Molecular Function:GTPase activity (GO:0003924),Molecular Function:GTP binding (GO:0005525)	peptide chain release factor subunit 3	--	ko03015 mRNA surveillance pathway	Translation elongation factor EF-1alpha (GTPase)	J	Translation, ribosomal structure and biogenesis ;	IPR000795 [Transcription factor, GTP-binding domain] ; IPR004160[Translation elongation factor EFTu/EF1A, C-terminal] ; IPR004161[Translation elongation factor EFTu-like, domain 2] ; IPR009818[Ataxin-2, C-terminal]
Q2HJI1	Succinate dehydrogenase [ubiquinone] flavoprotein subunit, mitochondrial	SDHA	4.74987e+07	4.55664e+07	2.74124e+07	8.79228e+07	9.52153e+07	8.80208e+07	0.444306	0.00182951	-1.17037	down	2	Molecular Function:oxidoreductase activity (GO:0016491),Biological Process:oxidation-reduction process (GO:0055114)	succinate dehydrogenase (ubiquinone) flavoprotein subunit	1.3.5.1	ko00020 Citrate cycle (TCA cycle) ko00190 Oxidative phosphorylation ko01100 Metabolic pathways ko01200 Carbon metabolism ko04932 Non-alcoholic fatty liver disease (NAFLD) ko05010 Alzheimer's disease ko05012 Parkinson's disease ko05016 Huntington's disease	Succinate dehydrogenase/fumarate reductase, flavoprotein subunit	C	Energy production and conversion ;	IPR003953 [FAD-dependent oxidoreductase 2, FAD binding domain] ; IPR015939[Fumarate reductase/succinate dehydrogenase flavoprotein-like, C-terminal]
A0A140T8C4	OCIA domain containing 1	OCIAD1	4.96285e+07	3.45334e+07	4.48575e+07	1.04742e+07	7.16352e+06	5.95895e+06	5.4677	0.00164947	2.45093	up	--	--	--	--	--	--	--	--	IPR009764 [Ovarian carcinoma immunoreactive antigen]
Q0VCX5	Eukaryotic peptide chain release factor subunit 1	ETF1	5.14639e+07	4.05384e+07	4.72917e+07	6.3612e+07	6.25244e+07	7.60573e+07	0.688914	0.0176171	-0.537605	down	2	Cellular Component:cytoplasm (GO:0005737),Biological Process:translational termination (GO:0006415)	peptide chain release factor subunit 1	--	ko03015 mRNA surveillance pathway	Peptide chain release factor 1 (eRF1)	J	Translation, ribosomal structure and biogenesis ;	IPR004403 [Peptide chain release factor eRF1/aRF1] ; IPR005140[eRF1 domain 1/Pelota-like] ; IPR005141[eRF1 domain 2] ; IPR005142[eRF1 domain 3]
Q08E34	Translocase of outer mitochondrial membrane 70	TOMM70	2.41982e+07	3.89044e+07	2.08389e+07	6.38719e+07	6.16531e+07	6.71023e+07	0.435772	0.00328215	-1.19835	down	1	Molecular Function:protein binding (GO:0005515)	mitochondrial import receptor subunit TOM70	--	--	Tetratricopeptide (TPR) repeat	R	General function prediction only ;	IPR001440 [Tetratricopeptide repeat 1] ; IPR013026[Tetratricopeptide repeat-containing domain] ; IPR019734[Tetratricopeptide repeat]
P01045	Kininogen-2	KNG2	9.39269e+06	7.68723e+06	1.00044e+07	2.06771e+06	4.18087e+06	2.59431e+06	3.06283	0.00294488	1.61487	up	1	Molecular Function:cysteine-type endopeptidase inhibitor activity (GO:0004869)	kininogen	--	ko04610 Complement and coagulation cascades	--	--	--	IPR000010 [Cystatin domain] ; IPR002395[HMW kininogen] ; IPR027358[Kininogen-type cystatin domain]
F6RAC6	Signal recognition particle subunit SRP68	SRP68	7.38369e+06	2.39094e+07	1.45071e+07	4.38905e+07	3.93443e+07	4.11689e+07	0.368158	0.00618018	-1.4416	down	4	Molecular Function:signal recognition particle binding (GO:0005047),Biological Process:SRP-dependent cotranslational protein targeting to membrane (GO:0006614),Molecular Function:7S RNA binding (GO:0008312),Molecular Function:endoplasmic reticulum signal peptide binding (GO:0030942)	signal recognition particle subunit SRP68	--	ko03060 Protein export	--	--	--	IPR026258 [Signal recognition particle subunit SRP68]
A5PKI0	APPL1 protein	APPL1	3.5869e+06	1.91713e+07	1.01211e+07	3.68462e+07	5.06711e+07	5.84636e+07	0.22523	0.00832594	-2.15053	down	1	Molecular Function:protein binding (GO:0005515)	DCC-interacting protein 13 alpha	--	ko04211 Longevity regulating pathway ko05200 Pathways in cancer ko05210 Colorectal cancer	--	--	--	IPR001849 [Pleckstrin homology domain] ; IPR006020[PTB/PI domain]
Q3T0T5	Jupiter microtubule associated homolog 1	JPT1	9.093e+07	8.70716e+07	1.01845e+08	2.296e+07	2.56818e+07	1.78698e+07	4.20749	0.000139846	2.07296	up	--	--	--	--	--	--	--	--	IPR033335 [Microtubule-associated protein Jupiter/Hematological and neurological expressed 1]
A7MBG8	RuvB-like helicase	RUVBL1	3.00972e+07	3.29625e+07	1.9365e+07	4.63666e+07	5.11817e+07	6.17378e+07	0.517463	0.0140204	-0.950472	down	3	Molecular Function:DNA helicase activity (GO:0003678),Molecular Function:ATP binding (GO:0005524),Molecular Function:ATP-dependent 5'-3' DNA helicase activity (GO:0043141)	RuvB-like protein 1 (pontin 52)	--	ko04310 Wnt signaling pathway	DNA helicase TIP49, TBP-interacting protein	K	Transcription ;	IPR003593 [AAA+ ATPase domain] ; IPR010339[TIP49, C-terminal] ; IPR027238[RuvB-like]
Q0VC47	Endoplasmic reticulum-golgi intermediate compartment (ERGIC) 1	ERGIC1	185628668	2.08393e+08	2.60269e+08	1.42939e+08	1.32474e+08	1.52031e+08	1.5307	0.0294659	0.614196	up	--	--	endoplasmic reticulum-Golgi intermediate compartment protein 1	--	--	--	--	--	IPR012936 [Endoplasmic reticulum vesicle transporter, C-terminal]
Q3T0W9	60S ribosomal protein L19	RPL19	6.08475e+08	5.83743e+08	7.23083e+08	3.26578e+08	2.97129e+08	2.02825e+08	2.31728	0.00309587	1.21243	up	4	Molecular Function:structural constituent of ribosome (GO:0003735),Cellular Component:intracellular (GO:0005622),Cellular Component:ribosome (GO:0005840),Biological Process:translation (GO:0006412)	large subunit ribosomal protein L19e	--	ko03010 Ribosome	Ribosomal protein L19E	J	Translation, ribosomal structure and biogenesis ;	IPR000196 [Ribosomal protein L19/L19e]
E1B9R3	UDP-glucose glycoprotein glucosyltransferase 1	UGGT1	1.23271e+07	1.84902e+07	7.56401e+06	3.1455e+07	3.41691e+07	4.84915e+07	0.336336	0.0148669	-1.57202	down	2	Molecular Function:UDP-glucose:glycoprotein glucosyltransferase activity (GO:0003980),Biological Process:protein glycosylation (GO:0006486)	UDP-glucose:glycoprotein glucosyltransferase	2.4.1.-	ko04141 Protein processing in endoplasmic reticulum	--	--	--	IPR009448 [UDP-glucose:Glycoprotein Glucosyltransferase]
Q3MHP1	Ubiquitin-conjugating enzyme E2 L3	UBE2L3	1.73402e+08	1.60668e+08	1.94139e+08	1.10592e+08	9.27781e+07	5.57908e+07	2.03815	0.0089329	1.02726	up	--	--	ubiquitin-conjugating enzyme E2 L3	2.3.2.23	ko04120 Ubiquitin mediated proteolysis ko05012 Parkinson's disease	Ubiquitin-protein ligase	O	Posttranslational modification, protein turnover, chaperones ;	IPR000608 [Ubiquitin-conjugating enzyme E2]
P32007	ADP/ATP translocase 3	SLC25A6	5.627e+07	4.5093e+07	3.07899e+07	7.14171e+07	6.89614e+07	9.39646e+07	0.563929	0.034848	-0.826414	down	4	Molecular Function:transporter activity (GO:0005215),Cellular Component:mitochondrial inner membrane (GO:0005743),Biological Process:transport (GO:0006810),Biological Process:transmembrane transport (GO:0055085)	solute carrier family 25 (mitochondrial adenine nucleotide translocator), member 4/5/6/31	--	ko04020 Calcium signaling pathway ko04022 cGMP-PKG signaling pathway ko04217 Necroptosis ko04218 Cellular senescence ko05012 Parkinson's disease ko05016 Huntington's disease ko05166 HTLV-I infection	--	--	--	IPR002067 [Mitochondrial carrier protein] ; IPR002113[Adenine nucleotide translocator 1] ; IPR018108[Mitochondrial substrate/solute carrier]
F1MI95	Endoplasmic reticulum metallopeptidase 1	ERMP1	0	1.43174e+07	8.46045e+06	3.00189e+07	2.43152e+07	3.95024e+07	0.36411	0.0474999	-1.45755	down	--	--	--	--	--	Zn-dependent amino- or carboxypeptidase, M28 family	O	Posttranslational modification, protein turnover, chaperones ;	IPR007484 [Peptidase M28]
F1MGK3	Endoplasmic reticulum lectin 1	ERLEC1	3.26497e+07	3.79138e+07	4.79964e+07	1.163e+07	8.6828e+06	4.64785e+06	4.74987	0.00320583	2.24789	up	--	--	endoplasmic reticulum lectin 1	--	ko04141 Protein processing in endoplasmic reticulum	--	--	--	IPR012913 [Glucosidase II beta subunit-like]
G5E5M5	Membrane-associated progesterone receptor component 1	PGRMC1	148593945	1.64814e+08	1.98301e+08	7.54167e+07	6.91254e+07	4.43612e+07	2.70884	0.00350157	1.43768	up	--	--	membrane-associated progesterone receptor component	--	--	--	--	--	IPR001199 [Cytochrome b5-like heme/steroid binding domain]
A0A3Q1MNN7	Mitogen-activated protein kinase	MAPK3	2.3745e+07	3.04021e+07	1.55626e+07	4.90788e+07	4.82724e+07	5.85226e+07	0.447218	0.00604139	-1.16095	down	4	Molecular Function:protein kinase activity (GO:0004672),Molecular Function:MAP kinase activity (GO:0004707),Molecular Function:ATP binding (GO:0005524),Biological Process:protein phosphorylation (GO:0006468)	mitogen-activated protein kinase 1/3	2.7.11.24	ko01521 EGFR tyrosine kinase inhibitor resistance ko01522 Endocrine resistance ko01524 Platinum drug resistance ko04010 MAPK signaling pathway ko04012 ErbB signaling pathway ko04014 Ras signaling pathway ko04015 Rap1 signaling pathway ko04022 cGMP-PKG signaling pathway ko04024 cAMP signaling pathway ko04062 Chemokine signaling pathway ko04066 HIF-1 signaling pathway ko04068 FoxO signaling pathway…	Serine/threonine protein kinase	T	Signal transduction mechanisms ;	IPR000719 [Protein kinase domain] ; IPR008349[Mitogen-activated protein (MAP) kinase, ERK1/2]
B3IVN4	Pyruvate kinase (Fragment)	PKM	6.86832e+06	1.92474e+07	7.62803e+06	4.818e+07	4.78649e+07	7.59495e+07	0.196191	0.0104406	-2.34967	down	4	Molecular Function:magnesium ion binding (GO:0000287),Molecular Function:pyruvate kinase activity (GO:0004743),Biological Process:glycolytic process (GO:0006096),Molecular Function:potassium ion binding (GO:0030955)	pyruvate kinase	2.7.1.40	ko00010 Glycolysis / Gluconeogenesis ko00230 Purine metabolism ko00620 Pyruvate metabolism ko01100 Metabolic pathways ko01200 Carbon metabolism ko01230 Biosynthesis of amino acids ko04922 Glucagon signaling pathway ko04930 Type II diabetes mellitus ko05165 Human papillomavirus infection ko05203 Viral carcinogenesis ko05230 Central carbon metabolism in cancer	Pyruvate kinase	G	Carbohydrate transport and metabolism ;	IPR001697 [Pyruvate kinase] ; IPR015793[Pyruvate kinase, barrel] ; IPR015795[Pyruvate kinase, C-terminal]
F1MHN8	Activated leukocyte cell adhesion molecule	ALCAM	6.54441e+08	7.30226e+08	9.19529e+08	4.87547e+08	2.44469e+08	2.08803e+08	2.44914	0.0181948	1.29227	up	1	Molecular Function:protein binding (GO:0005515)	activated leukocyte cell adhesion molecule	--	ko04514 Cell adhesion molecules (CAMs)	--	--	--	IPR003598 [Immunoglobulin subtype 2] ; IPR003599[Immunoglobulin subtype] ; IPR007110[Immunoglobulin-like domain] ; IPR013162[CD80-like, immunoglobulin C2-set]
P61356	60S ribosomal protein L27	RPL27	885904599	8.08449e+08	9.74847e+08	3.33175e+08	3.50367e+08	2.07568e+08	2.99537	0.000843796	1.58273	up	4	Molecular Function:structural constituent of ribosome (GO:0003735),Cellular Component:intracellular (GO:0005622),Cellular Component:ribosome (GO:0005840),Biological Process:translation (GO:0006412)	large subunit ribosomal protein L27e	--	ko03010 Ribosome	--	--	--	IPR001141 [Ribosomal protein L27e] ; IPR005824[KOW]
E1BGE5	Importin 7	IPO7	1.87944e+06	1.45626e+07	5.80179e+06	2.78478e+07	2.74741e+07	5.14668e+07	0.208298	0.0325628	-2.26328	down	2	Biological Process:intracellular protein transport (GO:0006886),Molecular Function:Ran GTPase binding (GO:0008536)	importin-7	--		--	--	--	IPR001494 [Importin-beta, N-terminal domain] ; IPR013713[Exportin/Importin, Cse1-like]
P15497	Apolipoprotein A-I	APOA1	1.46052e+08	1.21122e+08	1.16874e+08	7.40783e+07	5.25917e+07	3.57296e+07	2.36484	0.0067538	1.24174	up	4	Cellular Component:extracellular region (GO:0005576),Biological Process:lipid transport (GO:0006869),Molecular Function:lipid binding (GO:0008289),Biological Process:lipoprotein metabolic process (GO:0042157)	apolipoprotein A-I	--	ko03320 PPAR signaling pathway ko04975 Fat digestion and absorption ko04977 Vitamin digestion and absorption ko04979 Cholesterol metabolism ko05143 African trypanosomiasis	DNA anti-recombination protein (rearrangement mutator) RmuC	L	Replication, recombination and repair ;	IPR000074 [Apolipoprotein A/E]
A0A3Q1LM20	Histone H4	LOC112445649	4.64311e+08	6.48442e+08	8.05701e+08	3.63771e+08	2.68683e+08	1.15081e+08	2.56638	0.0332534	1.35973	up	3	Cellular Component:nucleosome (GO:0000786),Molecular Function:DNA binding (GO:0003677),Cellular Component:nucleus (GO:0005634)	histone H4	--	ko05034 Alcoholism ko05203 Viral carcinogenesis ko05322 Systemic lupus erythematosus	--	--	--	IPR001951 [Histone H4] ; IPR004823[TATA box binding protein associated factor (TAF)]
Q3T0I4	THO complex subunit 4	ALYREF	143286915	1.43362e+08	1.53202e+08	5.22654e+07	5.18159e+07	2.79033e+07	3.33259	0.00029488	1.73665	up	1	Molecular Function:nucleic acid binding (GO:0003676)	THO complex subunit 4	--	ko03013 RNA transport ko03015 mRNA surveillance pathway ko03040 Spliceosome ko05168 Herpes simplex infection	RNA recognition motif (RRM) domain	J	Translation, ribosomal structure and biogenesis ;	IPR000504 [RNA recognition motif domain] ; IPR025715[Chromatin target of PRMT1 protein, C-terminal]
A0A3Q1LT33	E3 ubiquitin-protein ligase	NEDD4	4.37935e+06	8.91676e+06	5.33952e+06	4.17017e+07	4.28307e+07	6.0741e+07	0.12828	0.00261138	-2.96263	down	2	Molecular Function:ubiquitin-protein transferase activity (GO:0004842),Molecular Function:protein binding (GO:0005515)	E3 ubiquitin-protein ligase NEDD4	2.3.2.26	ko04120 Ubiquitin mediated proteolysis ko04144 Endocytosis ko04530 Tight junction ko05169 Epstein-Barr virus infection	--	--	--	IPR000008 [C2 domain] ; IPR000569[HECT domain] ; IPR001202[WW domain]
Q2TBR3	SET nuclear oncogene	SET	2.53267e+08	2.88057e+08	3.41227e+08	1.08397e+08	1.1364e+08	5.88127e+07	3.14242	0.00293033	1.65188	up	2	Cellular Component:nucleus (GO:0005634),Biological Process:nucleosome assembly (GO:0006334)	template-activating factor I	--	--	--	--	--	IPR002164 [Nucleosome assembly protein (NAP)]
Q3T147	Spliceosome RNA helicase DDX39B	DDX39B	2.16907e+07	2.69742e+07	2.02729e+07	3.35252e+07	4.03565e+07	4.9431e+07	0.559049	0.0228037	-0.838954	down	2	Molecular Function:nucleic acid binding (GO:0003676),Molecular Function:ATP binding (GO:0005524)	ATP-dependent RNA helicase UAP56/SUB2	3.6.4.13	ko03013 RNA transport ko03015 mRNA surveillance pathway ko03040 Spliceosome ko05164 Influenza A	Superfamily II DNA and RNA helicase	L	Replication, recombination and repair ;	IPR001650 [Helicase, C-terminal] ; IPR011545[DEAD/DEAH box helicase domain] ; IPR014001[Helicase superfamily 1/2, ATP-binding domain] ; IPR014014[RNA helicase, DEAD-box type, Q motif]
E1BEI2	Microsomal signal peptidase 25 kDa subunit	SPCS2	1.06315e+08	9.43208e+07	1.08213e+08	8.95842e+07	6.48058e+07	5.86431e+07	1.44977	0.0373383	0.535825	up	4	Cellular Component:signal peptidase complex (GO:0005787),Biological Process:signal peptide processing (GO:0006465),Molecular Function:peptidase activity (GO:0008233),Cellular Component:integral component of membrane (GO:0016021)	signal peptidase complex subunit 2	3.4.-.-	ko03060 Protein export	--	--	--	IPR009582 [Signal peptidase complex subunit 2]
A0A3Q1M647	Calcium/calmodulin-dependent protein kinase	CAMK2D	1.28221e+07	1.54192e+07	9.74188e+06	3.01151e+07	3.5319e+07	4.34811e+07	0.348741	0.00499035	-1.51977	down	5	Molecular Function:protein kinase activity (GO:0004672),Molecular Function:calmodulin-dependent protein kinase activity (GO:0004683),Molecular Function:calmodulin binding (GO:0005516),Molecular Function:ATP binding (GO:0005524),Biological Process:protein phosphorylation (GO:0006468)	calcium/calmodulin-dependent protein kinase (CaM kinase) II	2.7.11.17	ko04012 ErbB signaling pathway ko04020 Calcium signaling pathway ko04024 cAMP signaling pathway ko04066 HIF-1 signaling pathway ko04114 Oocyte meiosis ko04217 Necroptosis ko04261 Adrenergic signaling in cardiomyocytes ko04310 Wnt signaling pathway ko04360 Axon guidance ko04713 Circadian entrainment ko04720 Long-term potentiation ko04722 Neurotrophin signaling pathway ko04725 Cholinergic synapse k…	Serine/threonine protein kinase	T	Signal transduction mechanisms ;	IPR000719 [Protein kinase domain] ; IPR013543[Calcium/calmodulin-dependent protein kinase II, association-domain] ; IPR020636[Calcium/calmodulin-dependent/calcium-dependent protein kinase]
A0A3Q1LR67	Uncharacterized protein	RPL22	4.52069e+08	4.84566e+08	6.24053e+08	1.95156e+08	2.00338e+08	1.41227e+08	2.90782	0.00367361	1.53994	up	4	Molecular Function:structural constituent of ribosome (GO:0003735),Cellular Component:intracellular (GO:0005622),Cellular Component:ribosome (GO:0005840),Biological Process:translation (GO:0006412)	large subunit ribosomal protein L22e	--	ko03010 Ribosome	--	--	--	IPR002671 [Ribosomal protein L22e]
A0A3Q1MHI5	G3BP stress granule assembly factor 2	G3BP2	1.09458e+08	9.13658e+07	9.33424e+07	3.88645e+07	4.64135e+07	1.90612e+07	2.81933	0.00315416	1.49535	up	3	Molecular Function:nucleic acid binding (GO:0003676),Cellular Component:intracellular (GO:0005622),Biological Process:transport (GO:0006810)	--	--	--	RNA recognition motif (RRM) domain	J	Translation, ribosomal structure and biogenesis ;	IPR000504 [RNA recognition motif domain] ; IPR002075[Nuclear transport factor 2] ; IPR018222[Nuclear transport factor 2, eukaryote]
Q3T0S7	RNA transcription, translation and transport factor protein	RTRAF	72070406	6.32001e+07	6.15977e+07	5.18068e+07	5.73218e+07	4.90168e+07	1.24486	0.0338005	0.315979	up	--	--	RLL motif containing protein 1	--	--	--	--	--	IPR019265 [Protein of unknown function UPF0568]
Q0VBZ9	MARCKS-related protein	MARCKSL1	2.6292e+08	2.36834e+08	3.11634e+08	6.84571e+07	7.27178e+07	4.68989e+07	4.3142	0.000878832	2.10909	up	1	Molecular Function:calmodulin binding (GO:0005516)	MARCKS-related protein	--	ko04666 Fc gamma R-mediated phagocytosis ko05140 Leishmaniasis	--	--	--	IPR002101 [Myristoylated alanine-rich C-kinase substrate MARCKS]
A0A3Q1NI32	Thyroid hormone receptor associated protein 3	THRAP3	8.07173e+07	5.5985e+07	6.39328e+07	4.33385e+07	3.21681e+07	4.69656e+07	1.63821	0.0380268	0.71212	up	1	Biological Process:RNA splicing (GO:0008380)	thyroid hormone receptor-associated protein 3	--	--	--	--	--	IPR026667 [Thyroid hormone receptor-associated protein 3] ; IPR029199[THRAP3/BCLAF1 family]
P31408	V-type proton ATPase subunit B, brain isoform	ATP6V1B2	3.10867e+07	5.53005e+07	2.98897e+07	1.06318e+08	1.13668e+08	1.35525e+08	0.32707	0.00271236	-1.61233	down	3	Molecular Function:ATP binding (GO:0005524),Biological Process:proton transport (GO:0015992),Biological Process:ATP metabolic process (GO:0046034)	V-type H+-transporting ATPase subunit B	--	ko00190 Oxidative phosphorylation ko01100 Metabolic pathways ko04145 Phagosome ko04150 mTOR signaling pathway ko04721 Synaptic vesicle cycle ko04966 Collecting duct acid secretion ko05323 Rheumatoid arthritis	Archaeal/vacuolar-type H+-ATPase subunit B/Vma2	C	Energy production and conversion ;	IPR000194 [ATPase, F1/V1/A1 complex, alpha/beta subunit, nucleotide-binding domain] ; IPR004100[ATPase, F1/V1/A1 complex, alpha/beta subunit, N-terminal domain] ; IPR022879[V-type ATP synthase regulatory subunit B/beta]
E1B7Q0	Protein Hook homolog 3	HOOK3	1.52643e+07	1.67776e+07	1.3073e+07	2.31349e+07	2.3341e+07	2.34628e+07	0.645063	0.0158778	-0.632488	down	--	--	protein HOOK3	--	--	--	--	--	IPR008636 [Hook-related protein family]
Q2KII4	Elongin-C	ELOC	2.67563e+08	1.86049e+08	1.8508e+08	9.41669e+07	1.26576e+08	7.7094e+07	2.14443	0.0213659	1.1006	up	1	Biological Process:ubiquitin-dependent protein catabolic process (GO:0006511)	transcription elongation factor B, polypeptide 1	--	ko04066 HIF-1 signaling pathway ko04120 Ubiquitin mediated proteolysis ko05200 Pathways in cancer ko05211 Renal cell carcinoma	--	--	--	IPR001232 [S-phase kinase-associated protein 1-like] ; IPR016073[SKP1 component, POZ domain]
A5D7S0	NAPA protein	NAPA	1.86801e+07	2.68201e+07	3.28267e+07	5.81995e+07	3.73957e+07	5.57955e+07	0.517382	0.0346883	-0.950699	down	1	Biological Process:intracellular protein transport (GO:0006886)	alpha-soluble NSF attachment protein	--	ko04721 Synaptic vesicle cycle	--	--	--	IPR000744 [NSF attachment protein]
A0A3Q1NKS6	2-oxoglutarate dehydrogenase, mitochondrial	OGDH	6.57274e+06	2.82693e+07	4.47088e+06	5.54532e+07	5.58751e+07	8.70793e+07	0.198142	0.0148875	-2.33539	down	5	Molecular Function:oxoglutarate dehydrogenase (succinyl-transferring) activity (GO:0004591),Biological Process:tricarboxylic acid cycle (GO:0006099),Biological Process:metabolic process (GO:0008152),Molecular Function:thiamine pyrophosphate binding (GO:0030976),Biological Process:oxidation-reduction process (GO:0055114)	2-oxoglutarate dehydrogenase E1 component	1.2.4.2	ko00020 Citrate cycle (TCA cycle) ko00310 Lysine degradation ko00380 Tryptophan metabolism ko01100 Metabolic pathways ko01200 Carbon metabolism	2-oxoglutarate dehydrogenase complex, dehydrogenase (E1) component, and related enzymes	C	Energy production and conversion ;	IPR001017 [Dehydrogenase, E1 component] ; IPR005475[Transketolase-like, pyrimidine-binding domain] ; IPR011603[2-oxoglutarate dehydrogenase E1 component] ; IPR031717[Multifunctional 2-oxoglutarate metabolism enzyme, C-terminal] ; IPR032106[2-oxoglutarate dehydrogenase E1 component, N-terminal domain]
Q3ZC42	Alcohol dehydrogenase class-3	ADH5	2.48937e+07	2.93621e+07	1.60376e+07	6.1079e+07	5.6247e+07	9.61608e+07	0.329264	0.0222855	-1.60269	down	2	Molecular Function:oxidoreductase activity (GO:0016491),Biological Process:oxidation-reduction process (GO:0055114)	--	--	ko00010 Glycolysis / Gluconeogenesis ko00071 Fatty acid degradation ko00350 Tyrosine metabolism ko00830 Retinol metabolism ko00980 Metabolism of xenobiotics by cytochrome P450 ko00982 Drug metabolism - cytochrome P450 ko01100 Metabolic pathways ko01200 Carbon metabolism ko05204 Chemical carcinogenesis	Zn-dependent alcohol dehydrogenase	R	General function prediction only ;	IPR013149 [Alcohol dehydrogenase, C-terminal] ; IPR013154[Alcohol dehydrogenase, N-terminal] ; IPR020843[Polyketide synthase, enoylreductase domain]
Q08DL0	SLC3A2 protein	SLC3A2	2.69636e+07	3.0042e+07	2.46827e+07	3.56604e+07	3.74831e+07	4.1828e+07	0.71051	0.00985487	-0.493073	down	2	Molecular Function:catalytic activity (GO:0003824),Biological Process:carbohydrate metabolic process (GO:0005975)	solute carrier family 3, member 2	--	ko04150 mTOR signaling pathway ko04216 Ferroptosis ko04974 Protein digestion and absorption	Glycosidase	G	Carbohydrate transport and metabolism ;	IPR006047 [Glycosyl hydrolase, family 13, catalytic domain] ; IPR031984[Solute carrier family 3 member 2, N-terminal domain]
A0A3Q1M8R8	Transmembrane protein 263	TMEM263	2.3001e+08	1.57284e+08	1.81628e+08	5.24248e+07	6.59721e+07	4.2102e+07	3.5447	0.00374187	1.82567	up	--	--	--	--	--	--	--	--	IPR028153 [Transmembrane protein C12orf23, UPF0444]
A0A3Q1LUN1	Myosin phosphatase Rho interacting protein	MPRIP	1.47669e+07	3.17399e+07	1.28389e+07	6.04125e+07	4.87882e+07	5.04694e+07	0.371677	0.00886011	-1.42788	down	--	--	--	--	--	--	--	--	IPR001849 [Pleckstrin homology domain]
A0A3Q1MVT2	Serine/arginine-rich splicing factor 1	SRSF1	2.50437e+08	2.5588e+08	2.88902e+08	1.00644e+08	1.07249e+08	8.08438e+07	2.75414	0.000302749	1.4616	up	1	Molecular Function:nucleic acid binding (GO:0003676)	splicing factor, arginine/serine-rich 1	--	ko03040 Spliceosome ko04657 IL-17 signaling pathway ko05168 Herpes simplex infection	RNA recognition motif (RRM) domain	J	Translation, ribosomal structure and biogenesis ;	IPR000504 [RNA recognition motif domain]
A0A452DI16	A-Raf proto-oncogene, serine/threonine kinase	ARAF	1.29237e+08	1.36037e+08	1.68605e+08	9.65259e+07	8.42118e+07	4.3821e+07	1.93214	0.0252509	0.9502	up	7	Molecular Function:protein kinase activity (GO:0004672),Molecular Function:protein binding (GO:0005515),Molecular Function:ATP binding (GO:0005524),Biological Process:protein phosphorylation (GO:0006468),Biological Process:signal transduction (GO:0007165),Molecular Function:metalloendopeptidase inhibitor activity (GO:0008191),Biological Process:intracellular signal transduction (GO:0035556)	A-Raf proto-oncogene serine/threonine-protein kinase	2.7.11.1	ko01521 EGFR tyrosine kinase inhibitor resistance ko01522 Endocrine resistance ko04010 MAPK signaling pathway ko04012 ErbB signaling pathway ko04068 FoxO signaling pathway ko04270 Vascular smooth muscle contraction ko04650 Natural killer cell mediated cytotoxicity ko04720 Long-term potentiation ko04726 Serotonergic synapse ko04730 Long-term depression ko04810 Regulation of actin cytoskeleton ko04…	Serine/threonine protein kinase	T	Signal transduction mechanisms ;	IPR000719 [Protein kinase domain] ; IPR001134[Netrin domain] ; IPR001245[Serine-threonine/tyrosine-protein kinase catalytic domain] ; IPR001820[Protease inhibitor I35 (TIMP)] ; IPR002219[Protein kinase C-like, phorbol ester/diacylglycerol-binding domain] ; IPR003116[Raf-like Ras-binding]
Q08E11	Peptidyl-prolyl cis-trans isomerase C	PPIC	59099554	4.50876e+07	5.79165e+07	2.47825e+07	2.49817e+07	2.03036e+07	2.31353	0.00293462	1.21009	up	3	Biological Process:protein peptidyl-prolyl isomerization (GO:0000413),Molecular Function:peptidyl-prolyl cis-trans isomerase activity (GO:0003755),Biological Process:protein folding (GO:0006457)	peptidyl-prolyl isomerase C (cyclophilin C)	5.2.1.8	--	Peptidyl-prolyl cis-trans isomerase (rotamase) - cyclophilin family	O	Posttranslational modification, protein turnover, chaperones ;	IPR002130 [Cyclophilin-type peptidyl-prolyl cis-trans isomerase domain] ; IPR024936[Cyclophilin-type peptidyl-prolyl cis-trans isomerase]
A8E4P2	Phenylalanyl-tRNA synthetase beta subunit	FARSB	9795144	2.5196e+07	2.05541e+07	6.06715e+07	8.34179e+07	7.36853e+07	0.255058	0.00251428	-1.9711	down	5	Molecular Function:magnesium ion binding (GO:0000287),Molecular Function:RNA binding (GO:0003723),Molecular Function:phenylalanine-tRNA ligase activity (GO:0004826),Molecular Function:ATP binding (GO:0005524),Biological Process:phenylalanyl-tRNA aminoacylation (GO:0006432)	phenylalanyl-tRNA synthetase beta chain	6.1.1.20	ko00970 Aminoacyl-tRNA biosynthesis	Phenylalanyl-tRNA synthetase beta subunit	J	Translation, ribosomal structure and biogenesis ;	IPR005146 [B3/B4 tRNA-binding domain] ; IPR005147[tRNA synthetase, B5-domain]
A0A452DJ87	Carboxypeptidase	CTSA	1.24258e+08	1.16595e+08	1.47693e+08	7.17484e+07	7.67336e+07	6.14347e+07	1.85096	0.00457857	0.888272	up	2	Molecular Function:serine-type carboxypeptidase activity (GO:0004185),Biological Process:proteolysis (GO:0006508)	cathepsin A (carboxypeptidase C)	3.4.16.5	ko04142 Lysosome ko04614 Renin-angiotensin system	Carboxypeptidase C (cathepsin A)	E	Amino acid transport and metabolism ;	IPR001563 [Peptidase S10, serine carboxypeptidase]
A0A3Q1M7U0	NADPH--cytochrome P450 reductase	POR	4.90073e+06	1.51964e+07	1.03454e+07	5.07319e+07	5.62404e+07	5.17032e+07	0.191854	0.000236872	-2.38192	down	3	Molecular Function:FMN binding (GO:0010181),Molecular Function:oxidoreductase activity (GO:0016491),Biological Process:oxidation-reduction process (GO:0055114)	NADPH-ferrihemoprotein reductase	1.6.2.4	--	Cytochrome P450	QV	Secondary metabolites biosynthesis, transport and catabolism ; Defense mechanisms ;	IPR001094 [Flavodoxin-like] ; IPR001433[Oxidoreductase FAD/NAD(P)-binding] ; IPR001709[Flavoprotein pyridine nucleotide cytochrome reductase] ; IPR003097[FAD-binding, type 1] ; IPR008254[Flavodoxin/nitric oxide synthase] ; IPR017927[Ferredoxin reductase-type FAD-binding domain]
P61257	60S ribosomal protein L26	RPL26	8.86341e+08	9.5755e+08	1.09538e+09	4.03021e+08	3.75086e+08	1.86369e+08	3.04753	0.00198799	1.60764	up	3	Molecular Function:structural constituent of ribosome (GO:0003735),Biological Process:translation (GO:0006412),Cellular Component:large ribosomal subunit (GO:0015934)	large subunit ribosomal protein L26e	--	ko03010 Ribosome	Ribosomal protein L24	J	Translation, ribosomal structure and biogenesis ;	IPR005756 [Ribosomal protein L26/L24P, eukaryotic/archaeal] ; IPR005824[KOW]
A3KN12	Adenylosuccinate lyase	ADSL	2.01608e+07	4.4061e+07	2.23903e+07	7.04821e+07	6.03431e+07	9.4436e+07	0.384496	0.0217576	-1.37896	down	--	--	adenylosuccinate lyase	4.3.2.2	ko00230 Purine metabolism ko00250 Alanine, aspartate and glutamate metabolism ko01100 Metabolic pathways	Adenylosuccinate lyase	F	Nucleotide transport and metabolism ;	IPR000362 [Fumarate lyase family] ; IPR019468[Adenylosuccinate lyase C-terminal] ; IPR022761[Fumarate lyase, N-terminal]
A6QLG5	40S ribosomal protein S9	RPS9	8.47076e+08	7.9831e+08	8.04211e+08	5.93663e+08	5.84201e+08	4.03531e+08	1.54901	0.010495	0.631346	up	3	Molecular Function:RNA binding (GO:0003723),Cellular Component:intracellular (GO:0005622),Molecular Function:rRNA binding (GO:0019843)	small subunit ribosomal protein S9e	--	ko03010 Ribosome	Ribosomal protein S4 or related protein	J	Translation, ribosomal structure and biogenesis ;	IPR001912 [Ribosomal protein S4/S9, N-terminal] ; IPR002942[RNA-binding S4 domain] ; IPR022801[Ribosomal protein S4/S9]
Q1JPH6	Eukaryotic translation initiation factor 4H	EIF4H	3.17837e+08	2.86377e+08	2.787e+08	1.83417e+08	1.60006e+08	1.03368e+08	1.97612	0.00545776	0.982671	up	1	Molecular Function:nucleic acid binding (GO:0003676)	--	--	--	RNA recognition motif (RRM) domain	J	Translation, ribosomal structure and biogenesis ;	IPR000504 [RNA recognition motif domain]
Q2TBI4	Heat shock protein 75 kDa, mitochondrial	TRAP1	8.30202e+06	5.01282e+06	0	2.31607e+07	2.398e+07	3.0149e+07	0.258408	0.00859745	-1.95228	down	4	Molecular Function:ATP binding (GO:0005524),Biological Process:protein folding (GO:0006457),Biological Process:response to stress (GO:0006950),Molecular Function:unfolded protein binding (GO:0051082)	TNF receptor-associated protein 1	--	--	Molecular chaperone, HSP90 family	O	Posttranslational modification, protein turnover, chaperones ;	IPR001404 [Heat shock protein Hsp90 family] ; IPR003594[Histidine kinase-like ATPase, C-terminal domain] ; IPR020575[Heat shock protein Hsp90, N-terminal]
Q3T0W4	Protein phosphatase 1 regulatory subunit 7	PPP1R7	5.75822e+07	6.29524e+07	5.8041e+07	3.3443e+07	3.78359e+07	4.34328e+07	1.55673	0.00318844	0.638522	up	1	Molecular Function:protein binding (GO:0005515)	protein phosphatase 1 regulatory subunit 7	--	--	Leucine-rich repeat (LRR) protein	K	Transcription ;	IPR001611 [Leucine-rich repeat] ; IPR003591[Leucine-rich repeat, typical subtype] ; IPR003603[U2A'/phosphoprotein 32 family A, C-terminal]
F1MYG0	Ornithine--oxo-acid aminotransferase	OAT	3.6903e+07	5.46287e+07	3.59831e+07	8.69756e+07	8.24158e+07	9.55452e+07	0.481303	0.00310536	-1.05498	down	2	Molecular Function:transaminase activity (GO:0008483),Molecular Function:pyridoxal phosphate binding (GO:0030170)	ornithine--oxo-acid transaminase	2.6.1.13	ko00330 Arginine and proline metabolism ko01100 Metabolic pathways	Acetylornithine/succinyldiaminopimelate/putrescine aminotransferase	E	Amino acid transport and metabolism ;	IPR005814 [Aminotransferase class-III] ; IPR010164[Ornithine aminotransferase]
Q08E58	Tubulin tyrosine ligase like 12	TTLL12	848421	7.03193e+06	0	1.83665e+07	2.52467e+07	1.75351e+07	0.193309	0.024499	-2.37102	down	1	Biological Process:cellular protein modification process (GO:0006464)	tubulin--tyrosine ligase-like protein 12	--	--	--	--	--	IPR004344 [Tubulin-tyrosine ligase/Tubulin polyglutamylase] ; IPR027749[Tubulin--tyrosine ligase-like protein 12]
A0A3Q1MMQ9	Activated RNA polymerase II transcriptional coactivator p15	SUB1	1.83432e+08	1.79147e+08	2.33195e+08	5.74971e+07	5.74833e+07	5.74143e+07	3.45587	0.0147729	1.78905	up	2	Molecular Function:DNA binding (GO:0003677),Molecular Function:transcription coactivator activity (GO:0003713)	--	--	--	--	--	--	IPR003173 [Transcriptional coactivator p15 (PC4)]
G3N151	Jupiter microtubule associated homolog 2	JPT2	1.08277e+08	1.03266e+08	8.73085e+07	5.78462e+07	5.93252e+07	2.90173e+07	2.04428	0.0122243	1.03159	up	--	--	--	--	--	--	--	--	IPR033335 [Microtubule-associated protein Jupiter/Hematological and neurological expressed 1]
Q3T0Q6	Cellular nucleic acid-binding protein	CNBP	1.23765e+08	1.46714e+08	1.39314e+08	7.18228e+07	7.01247e+07	3.11299e+07	2.36768	0.00612269	1.24348	up	2	Molecular Function:nucleic acid binding (GO:0003676),Molecular Function:zinc ion binding (GO:0008270)	cellular nucleic acid-binding protein	--	--	--	--	--	IPR001878 [Zinc finger, CCHC-type]
P63097	Guanine nucleotide-binding protein G(i) subunit alpha-1	GNAI1	5044037	8.64185e+06	3.42621e+06	1.93695e+07	1.65165e+07	2.02279e+07	0.304953	0.00241705	-1.71334	down	7	Molecular Function:GTPase activity (GO:0003924),Molecular Function:signal transducer activity (GO:0004871),Molecular Function:GTP binding (GO:0005525),Biological Process:G-protein coupled receptor signaling pathway (GO:0007186),Biological Process:adenylate cyclase-modulating G-protein coupled receptor signaling pathway (GO:0007188),Molecular Function:guanyl nucleotide binding (GO:0019001),Molecul…	guanine nucleotide-binding protein G(i) subunit alpha	--	ko04015 Rap1 signaling pathway ko04022 cGMP-PKG signaling pathway ko04024 cAMP signaling pathway ko04062 Chemokine signaling pathway ko04071 Sphingolipid signaling pathway ko04261 Adrenergic signaling in cardiomyocytes ko04360 Axon guidance ko04371 Apelin signaling pathway ko04540 Gap junction ko04611 Platelet activation ko04670 Leukocyte transendothelial migration ko04713 Circadian entrainment k…	--	--	--	IPR001019 [Guanine nucleotide binding protein (G-protein), alpha subunit] ; IPR001408[G-protein alpha subunit, group I]
Q3SZD1	Peroxisomal biogenesis factor 19	PEX19	33071820	2.84994e+07	3.74817e+07	1.54725e+07	2.16753e+07	1.03751e+07	2.08431	0.014638	1.05957	up	1	Cellular Component:peroxisome (GO:0005777)	peroxin-19	--	ko04146 Peroxisome	--	--	--	IPR006708 [Pex19 protein]
Q32PG1	AP-3 complex subunit beta-1	AP3B1	6.26727e+06	2.213e+07	1.58194e+07	5.37798e+07	5.34949e+07	7.11308e+07	0.247844	0.00384337	-2.0125	down	4	Biological Process:intracellular protein transport (GO:0006886),Biological Process:vesicle-mediated transport (GO:0016192),Cellular Component:membrane coat (GO:0030117),Cellular Component:clathrin adaptor complex (GO:0030131)	AP-3 complex subunit beta	--	ko04142 Lysosome	--	--	--	IPR002553 [Clathrin/coatomer adaptor, adaptin-like, N-terminal] ; IPR015151[Beta-adaptin appendage, C-terminal subdomain] ; IPR026739[AP complex subunit beta] ; IPR029390[AP-3 complex subunit beta, C-terminal domain] ; IPR029394[AP-3 complex subunit beta 1, serine-rich domain]
P42029	NADH dehydrogenase [ubiquinone] 1 alpha subcomplex subunit 8	NDUFA8	80992956	7.61824e+07	9.68395e+07	3.31102e+07	2.7766e+07	5.34298e+06	3.83597	0.00404385	1.93959	up	--	--	NADH dehydrogenase (ubiquinone) 1 alpha subcomplex subunit 8	--	ko00190 Oxidative phosphorylation ko01100 Metabolic pathways ko04723 Retrograde endocannabinoid signaling ko04932 Non-alcoholic fatty liver disease (NAFLD) ko05010 Alzheimer's disease ko05012 Parkinson's disease ko05016 Huntington's disease	--	--	--	IPR010625 [CHCH]
A5D7A0	EF-hand domain-containing protein D2	EFHD2	1.89116e+08	2.02308e+08	2.19556e+08	8.68944e+07	7.10966e+07	3.84188e+07	3.11074	0.00118419	1.63726	up	1	Molecular Function:calcium ion binding (GO:0005509)	--	--	--	--	--	--	IPR002048 [EF-hand domain]
P23934	NADH dehydrogenase [ubiquinone] iron-sulfur protein 6, mitochondrial	NDUFS6	74387882	7.10876e+07	9.03829e+07	3.21532e+07	3.23347e+07	6.92422e+06	3.30278	0.00606367	1.72368	up	--	--	NADH dehydrogenase (ubiquinone) Fe-S protein 6	--	ko00190 Oxidative phosphorylation ko01100 Metabolic pathways ko04723 Retrograde endocannabinoid signaling ko04932 Non-alcoholic fatty liver disease (NAFLD) ko05010 Alzheimer's disease ko05012 Parkinson's disease ko05016 Huntington's disease	Uncharacterized conserved protein, contains Zn-finger domain	S	Function unknown ;	IPR019401 [Zinc finger, CHCC-type]
Q56JU9	40S ribosomal protein S24	RPS24	3.47066e+08	3.53989e+08	4.00001e+08	1.08417e+08	1.23502e+08	9.72526e+07	3.34493	0.000147553	1.74198	up	4	Molecular Function:structural constituent of ribosome (GO:0003735),Cellular Component:intracellular (GO:0005622),Cellular Component:ribosome (GO:0005840),Biological Process:translation (GO:0006412)	small subunit ribosomal protein S24e	--	ko03010 Ribosome	Ribosomal protein S24E	J	Translation, ribosomal structure and biogenesis ;	IPR001976 [Ribosomal protein S24e]
A7MBF8	Cystathionine beta-synthase	CBS	5.87687e+06	1.03978e+07	2.86875e+06	2.76053e+07	2.74371e+07	3.35471e+07	0.216091	0.00146276	-2.21029	down	--	--	cystathionine beta-synthase	4.2.1.22	ko00260 Glycine, serine and threonine metabolism ko00270 Cysteine and methionine metabolism ko01100 Metabolic pathways ko01230 Biosynthesis of amino acids	CBS domain	T	Signal transduction mechanisms ;	IPR000644 [CBS domain] ; IPR001926[Tryptophan synthase beta subunit-like PLP-dependent enzyme]
P61085	Ubiquitin-conjugating enzyme E2 K	UBE2K	7.1052e+07	5.89025e+07	7.62448e+07	4.79918e+07	4.36216e+07	4.40949e+07	1.51943	0.0115554	0.60353	up	--	--	ubiquitin-conjugating enzyme (huntingtin interacting protein 2)	2.3.2.23	ko04120 Ubiquitin mediated proteolysis	Ubiquitin-protein ligase	O	Posttranslational modification, protein turnover, chaperones ;	IPR000608 [Ubiquitin-conjugating enzyme E2] ; IPR015940[Ubiquitin-associated domain]
F1N1I9	MAP7 domain containing 1	MAP7D1	7.27071e+07	6.22942e+07	5.81186e+07	2.1988e+07	2.81256e+07	1.71055e+07	2.87299	0.00146055	1.52256	up	2	Biological Process:microtubule cytoskeleton organization (GO:0000226),Cellular Component:microtubule cytoskeleton (GO:0015630)	MAP7 domain-containing protein 1	--	--	--	--	--	IPR008604 [Microtubule-associated protein 7 family]
F1N5I2	DLG associated protein 4	DLGAP4	65549234	6.35489e+07	6.49683e+07	2.98933e+07	3.53098e+07	2.41049e+07	2.173	0.000445673	1.11969	up	1	Biological Process:signaling (GO:0023052)	discs, large-associated protein 1	--	ko04724 Glutamatergic synapse	--	--	--	IPR005026 [SAPAP family] ; IPR030527[Disks large-associated protein 4]
Q2KJH7	Delta-1-pyrroline-5-carboxylate synthase	ALDH18A1	4.28442e+06	9.31007e+06	5.85462e+06	3.01551e+07	3.1012e+07	3.37894e+07	0.204821	0.000167464	-2.28756	down	4	Biological Process:proline biosynthetic process (GO:0006561),Biological Process:metabolic process (GO:0008152),Molecular Function:oxidoreductase activity (GO:0016491),Biological Process:oxidation-reduction process (GO:0055114)	--	--	ko00330 Arginine and proline metabolism ko01100 Metabolic pathways ko01230 Biosynthesis of amino acids	Gamma-glutamyl phosphate reductase	E	Amino acid transport and metabolism ;	IPR001048 [Aspartate/glutamate/uridylate kinase] ; IPR001057[Glutamate/acetylglutamate kinase] ; IPR015590[Aldehyde dehydrogenase domain]
A0A3Q1NGF0	Smoothelin	SMTN	0	8.84171e+06	1.33591e+06	2.52307e+07	3.08439e+07	2.76675e+07	0.182303	0.00730519	-2.45559	down	1	Molecular Function:protein binding (GO:0005515)	--	--	--	--	--	--	IPR001715 [Calponin homology domain] ; IPR022189[Smoothelin]
Q3T094	Persulfide dioxygenase ETHE1, mitochondrial	ETHE1	6.41782e+07	4.57329e+07	4.04676e+07	7.46839e+07	7.96985e+07	8.89375e+07	0.618029	0.0203522	-0.694255	down	--	--	sulfur dioxygenase	1.13.11.18	ko00920 Sulfur metabolism	Glyoxylase or a related metal-dependent hydrolase, beta-lactamase superfamily II	R	General function prediction only ;	IPR001279 [Metallo-beta-lactamase]
F1MWN1	Chromosome segregation 1-like protein	CSE1L	5.37964e+06	1.46849e+07	3.68405e+06	4.18612e+07	2.77493e+07	5.16054e+07	0.19592	0.0136229	-2.35167	down	3	Molecular Function:protein binding (GO:0005515),Biological Process:intracellular protein transport (GO:0006886),Molecular Function:Ran GTPase binding (GO:0008536)	exportin-2 (importin alpha re-exporter)	--	--	--	--	--	IPR001494 [Importin-beta, N-terminal domain] ; IPR005043[CAS/CSE, C-terminal] ; IPR013713[Exportin/Importin, Cse1-like]
A7E307	RNA helicase	DDX17	1.69878e+06	9.00221e+06	3.98458e+06	2.22019e+07	1.95392e+07	3.25659e+07	0.197634	0.0117301	-2.3391	down	2	Molecular Function:nucleic acid binding (GO:0003676),Molecular Function:ATP binding (GO:0005524)	ATP-dependent RNA helicase DDX17	3.6.4.13	--	Superfamily II DNA and RNA helicase	L	Replication, recombination and repair ;	IPR001650 [Helicase, C-terminal] ; IPR011545[DEAD/DEAH box helicase domain] ; IPR014001[Helicase superfamily 1/2, ATP-binding domain] ; IPR014014[RNA helicase, DEAD-box type, Q motif]
P81623	Endoplasmic reticulum resident protein 29	ERP29	2.16153e+08	1.48126e+08	1.79899e+08	8.79816e+07	8.89974e+07	4.29371e+07	2.47448	0.012138	1.30712	up	3	Cellular Component:endoplasmic reticulum (GO:0005783),Cellular Component:endoplasmic reticulum lumen (GO:0005788),Biological Process:protein secretion (GO:0009306)	endoplasmic reticulum protein 29	--	ko04141 Protein processing in endoplasmic reticulum	--	--	--	IPR011679 [Endoplasmic reticulum, protein ERp29, C-terminal] ; IPR012883[ERp29, N-terminal]
Q32LE5	Isoaspartyl peptidase/L-asparaginase	ASRGL1	1.86593e+08	1.24989e+08	1.45326e+08	7.977e+07	9.6308e+07	8.35569e+07	1.75981	0.0249472	0.815418	up	1	Molecular Function:hydrolase activity (GO:0016787)	beta-aspartyl-peptidase (threonine type)	3.4.19.5	--	Isoaspartyl peptidase or L-asparaginase, Ntn-hydrolase superfamily	E	Amino acid transport and metabolism ;	IPR000246 [Peptidase T2, asparaginase 2]
Q2KJA1	Endophilin-A2	SH3GL1	34792054	3.64649e+07	3.46595e+07	2.06384e+07	2.72122e+07	2.13263e+07	1.5311	0.00481717	0.614564	up	2	Molecular Function:protein binding (GO:0005515),Cellular Component:cytoplasm (GO:0005737)	endophilin-A	--	ko04144 Endocytosis	--	--	--	IPR001452 [SH3 domain] ; IPR004148[BAR domain]
A0A3Q1MNJ2	Eukaryotic translation initiation factor 3 subunit M	EIF3M	7.71935e+06	1.15468e+07	1.12231e+07	2.36813e+07	2.22179e+07	4.00126e+07	0.35489	0.0339581	-1.49455	down	1	Molecular Function:protein binding (GO:0005515)	translation initiation factor 3 subunit M	--	--	--	--	--	IPR000717 [Proteasome component (PCI) domain]
F6QE33	COP9 signalosome subunit 7A	COPS7A	4.76499e+07	5.19546e+07	5.67606e+07	4.22005e+07	3.28116e+07	2.70633e+07	1.53186	0.0243855	0.615283	up	1	Molecular Function:protein binding (GO:0005515)	COP9 signalosome complex subunit 7	--	--	--	--	--	IPR000717 [Proteasome component (PCI) domain]
G3N131	Histone H1.1	H1-1	2.26213e+06	4.18578e+06	4.35177e+06	0	0	0	Inf	0	Inf	up	4	Cellular Component:nucleosome (GO:0000786),Molecular Function:DNA binding (GO:0003677),Cellular Component:nucleus (GO:0005634),Biological Process:nucleosome assembly (GO:0006334)	histone H1/5	--	--	--	--	--	IPR005818 [Linker histone H1/H5, domain H15] ; IPR005819[Histone H5]
E1B7K5	Cytoskeleton associated protein 5	CKAP5	2.19035e+06	3.05405e+06	5.39415e+06	1.13156e+07	2.10682e+07	3.05377e+07	0.169077	0.0364002	-2.56425	down	--	--	cytoskeleton-associated protein 5	--	--	--	--	--	IPR021133 [HEAT, type 2] ; IPR024395[CLASP N-terminal domain] ; IPR034085[TOG domain]
Q1JQA5	Neudesin	NENF	1.34036e+08	1.31923e+08	2.0277e+08	3.90219e+07	2.7886e+07	2.12126e+07	5.31919	0.00600231	2.41121	up	--	--	--	--	--	--	--	--	IPR001199 [Cytochrome b5-like heme/steroid binding domain]
Q2YDL5	Peptidyl-prolyl cis-trans isomerase FKBP11	FKBP11	2.7006e+08	2.65557e+08	3.22986e+08	8.74636e+07	1.22531e+08	3.32125e+07	3.53034	0.00299338	1.81981	up	--	--	FK506-binding protein 11	5.2.1.8	--	FKBP-type peptidyl-prolyl cis-trans isomerase	O	Posttranslational modification, protein turnover, chaperones ;	IPR001179 [FKBP-type peptidyl-prolyl cis-trans isomerase domain] ; IPR023566[Peptidyl-prolyl cis-trans isomerase, FKBP-type]
A5D9F7	Sorting nexin 6 (Fragment)	SNX6	2.73769e+07	3.37413e+07	2.03829e+07	5.62258e+07	5.76011e+07	5.42161e+07	0.485002	0.00192499	-1.04394	down	2	Biological Process:intracellular protein transport (GO:0006886),Molecular Function:phosphatidylinositol binding (GO:0035091)	sorting nexin-5/6/32	--	ko04144 Endocytosis	--	--	--	IPR001683 [Phox homologous domain] ; IPR015404[Sorting nexin Vps5-like, C-terminal] ; IPR028657[Sorting nexin-6]
A0A3Q1LZK3	40S ribosomal protein S18	RPS18	7.34402e+08	8.53454e+08	9.45665e+08	3.58552e+08	3.33626e+08	8.37731e+07	3.26505	0.00540482	1.70711	up	5	Molecular Function:RNA binding (GO:0003723),Molecular Function:structural constituent of ribosome (GO:0003735),Cellular Component:intracellular (GO:0005622),Cellular Component:ribosome (GO:0005840),Biological Process:translation (GO:0006412)	small subunit ribosomal protein S18e	--	ko03010 Ribosome	Ribosomal protein S13	J	Translation, ribosomal structure and biogenesis ;	IPR001892 [Ribosomal protein S13]
A0A3Q1MH44	60S ribosomal protein L18	RPL18	989157265	7.94702e+08	8.52565e+08	3.83358e+08	4.93305e+08	2.90993e+08	2.25788	0.00397312	1.17497	up	4	Molecular Function:structural constituent of ribosome (GO:0003735),Cellular Component:intracellular (GO:0005622),Cellular Component:ribosome (GO:0005840),Biological Process:translation (GO:0006412)	large subunit ribosomal protein L18e	--	ko03010 Ribosome	--	--	--	IPR000039 [Ribosomal protein L18e] ; IPR021131[Ribosomal protein L18e/L15P]
A0A3Q1NAH5	Sperm associated antigen 9	SPAG9	795465	3.83233e+06	0	1.48629e+07	1.58166e+07	1.68937e+07	0.145916	0.00216258	-2.77679	down	--	--	c-Jun-amino-terminal kinase-interacting protein 4	--	--	--	--	--	IPR019143 [JNK/Rab-associated protein-1, N-terminal] ; IPR032486[JNK-interacting protein, leucine zipper II]
A0A3Q1LTR8	Torsin 1A interacting protein 1	TOR1AIP1	39686151	4.9297e+07	6.33828e+07	1.08491e+07	1.33853e+07	5.12078e+06	5.19042	0.00494382	2.37585	up	--	--	--	--	--	--	--	--	IPR008662 [Lamina-associated polypeptide 1C]
Q3T083	Stromal cell-derived factor 2-like protein 1	SDF2L1	3.74258e+07	3.6505e+07	4.10871e+07	8.81974e+06	7.81861e+06	7.35361e+06	4.79402	3.2083e-05	2.26123	up	1	Cellular Component:membrane (GO:0016020)	--	--	--	Dolichyl-phosphate-mannose--protein O-mannosyl transferase	O	Posttranslational modification, protein turnover, chaperones ;	IPR016093 [MIR motif] ; IPR027005[Glycosyltransferase 39-like]
M5FK31	Elongin B	TCEB2	2.66359e+08	1.80659e+08	1.81623e+08	1.10366e+08	9.99577e+07	6.51229e+07	2.28226	0.0202265	1.19046	up	1	Molecular Function:protein binding (GO:0005515)	transcription elongation factor B, polypeptide 2	--	ko04066 HIF-1 signaling pathway ko04120 Ubiquitin mediated proteolysis ko05200 Pathways in cancer ko05211 Renal cell carcinoma	--	--	--	IPR000626 [Ubiquitin domain]
E1BME6	Hexokinase	HK2	0	5.54538e+06	834639	2.04565e+07	1.97443e+07	1.93753e+07	0.160635	0.0026766	-2.63814	down	6	Biological Process:cellular glucose homeostasis (GO:0001678),Molecular Function:hexokinase activity (GO:0004396),Molecular Function:ATP binding (GO:0005524),Molecular Function:glucose binding (GO:0005536),Biological Process:carbohydrate metabolic process (GO:0005975),Biological Process:carbohydrate phosphorylation (GO:0046835)	hexokinase	2.7.1.1	ko00010 Glycolysis / Gluconeogenesis ko00051 Fructose and mannose metabolism ko00052 Galactose metabolism ko00500 Starch and sucrose metabolism ko00520 Amino sugar and nucleotide sugar metabolism ko00524 Neomycin, kanamycin and gentamicin biosynthesis ko01100 Metabolic pathways ko01200 Carbon metabolism ko04066 HIF-1 signaling pathway ko04910 Insulin signaling pathway ko04930 Type II diabetes mel…	Hexokinase	G	Carbohydrate transport and metabolism ;	IPR001312 [Hexokinase] ; IPR022672[Hexokinase, N-terminal] ; IPR022673[Hexokinase, C-terminal]
A0A452DJK3	Histone H2B	H2BC18	431740562	4.60544e+08	5.58629e+08	3.1386e+08	2.84349e+08	1.12066e+08	2.04275	0.0285989	1.03051	up	2	Cellular Component:nucleosome (GO:0000786),Molecular Function:DNA binding (GO:0003677)	histone H2B	--	ko05034 Alcoholism ko05203 Viral carcinogenesis ko05322 Systemic lupus erythematosus	--	--	--	IPR000558 [Histone H2B] ; IPR007125[Histone H2A/H2B/H3]
E1BAB5	Golgi integral membrane protein 4	GOLIM4	4.5534e+07	4.17804e+07	6.1958e+07	8.00141e+06	1.30616e+07	4.45891e+06	5.8488	0.00349246	2.54814	up	--	--	--	--	--	--	--	--	--
A0A3Q1MPS8	Collagen alpha-2(IV) chain	COL4A2	2.18781e+07	3.64231e+07	3.98446e+07	931231	2.421e+06	8.38621e+06	8.36106	0.00844636	3.06369	up	2	Molecular Function:extracellular matrix structural constituent (GO:0005201),Cellular Component:collagen trimer (GO:0005581)	collagen, type IV, alpha	--	ko04151 PI3K-Akt signaling pathway ko04510 Focal adhesion ko04512 ECM-receptor interaction ko04926 Relaxin signaling pathway ko04933 AGE-RAGE signaling pathway in diabetic complications ko04974 Protein digestion and absorption ko05146 Amoebiasis ko05165 Human papillomavirus infection ko05200 Pathways in cancer ko05222 Small cell lung cancer	Autotransporter adhesin	UW	Intracellular trafficking, secretion, and vesicular transport ; Extracellular structures ;	IPR001442 [Collagen IV, non-collagenous] ; IPR008160[Collagen triple helix repeat]
Q9N2I2	Plasma serine protease inhibitor	SERPINA5	4.83795e+07	3.71572e+07	4.59898e+07	8.7367e+06	1.79661e+07	1.3398e+07	3.27989	0.00214747	1.71365	up	1	Cellular Component:extracellular space (GO:0005615)	protein C inhibitor	--	ko04610 Complement and coagulation cascades	Serine protease inhibitor	O	Posttranslational modification, protein turnover, chaperones ;	IPR000215 [Serpin family] ; IPR023796[Serpin domain]
Q7YRE7	GDP-fucose protein O-fucosyltransferase 1	POFUT1	4.89617e+07	4.58592e+07	5.34912e+07	1.4743e+07	1.72453e+07	7.98311e+06	3.71045	0.00052272	1.8916	up	--	--	peptide-O-fucosyltransferase	2.4.1.221	ko00514 Other types of O-glycan biosynthesis	--	--	--	IPR019378 [GDP-fucose protein O-fucosyltransferase]
A0A3Q1MK72	EWS RNA binding protein 1	EWSR1	3.79051e+07	4.82856e+07	5.32035e+07	2.79188e+07	2.85046e+07	2.30248e+07	1.75453	0.0144328	0.811087	up	3	Molecular Function:nucleic acid binding (GO:0003676),Molecular Function:RNA binding (GO:0003723),Molecular Function:zinc ion binding (GO:0008270)	RNA-binding protein EWS	--	ko05202 Transcriptional misregulation in cancer	RNA recognition motif (RRM) domain	J	Translation, ribosomal structure and biogenesis ;	IPR000504 [RNA recognition motif domain] ; IPR001876[Zinc finger, RanBP2-type] ; IPR033109[RNA-binding protein EWS]
A5D7S7	Lysyl oxidase homolog	LOX	61239968	8.36133e+07	7.89768e+07	3.34159e+07	3.28199e+07	1.44187e+07	2.77517	0.00667248	1.47258	up	2	Molecular Function:copper ion binding (GO:0005507),Biological Process:oxidation-reduction process (GO:0055114)	protein-lysine 6-oxidase	1.4.3.13	--	--	--	--	IPR001695 [Lysyl oxidase]
F1MF76	Uncharacterized protein	LOC515570	3.90994e+07	2.81829e+07	2.44032e+07	5.95566e+07	4.46842e+07	6.58697e+07	0.538976	0.0270851	-0.891706	down	--	--	--	--	--	Uncharacterized surface anchored protein	S	Function unknown ;	--
A7YW37	CD58 protein (Fragment)	CD58	6.3328e+07	5.1129e+07	8.46211e+07	1.85691e+07	2.42007e+07	1.31907e+07	3.55748	0.00976114	1.83086	up	--	--	CD58 antigen	--	ko04514 Cell adhesion molecules (CAMs) ko05169 Epstein-Barr virus infection	--	--	--	--
Q862I1	60S ribosomal protein L24	RPL24	8.17993e+08	7.53805e+08	8.85182e+08	2.93893e+08	3.4557e+08	2.41202e+08	2.78992	0.000409855	1.48022	up	--	--	large subunit ribosomal protein L24e	--	ko03010 Ribosome	Ribosomal protein L24E	J	Translation, ribosomal structure and biogenesis ;	IPR000988 [Ribosomal protein L24e-related] ; IPR011017[TRASH domain]
A0A3Q1LZB8	Aldehyde dehydrogenase	ALDH3A2	1.54492e+07	3.42795e+07	2.8487e+07	4.70944e+07	3.85623e+07	5.14518e+07	0.570466	0.0434363	-0.809787	down	3	Biological Process:metabolic process (GO:0008152),Molecular Function:oxidoreductase activity (GO:0016491),Biological Process:oxidation-reduction process (GO:0055114)	aldehyde dehydrogenase (NAD+)	1.2.1.3	ko00010 Glycolysis / Gluconeogenesis ko00053 Ascorbate and aldarate metabolism ko00071 Fatty acid degradation ko00280 Valine, leucine and isoleucine degradation ko00310 Lysine degradation ko00330 Arginine and proline metabolism ko00340 Histidine metabolism ko00380 Tryptophan metabolism ko00410 beta-Alanine metabolism ko00561 Glycerolipid metabolism ko00620 Pyruvate metabolism ko01100 Metabolic pa…	Acyl-CoA reductase or other NAD-dependent aldehyde dehydrogenase	C	Energy production and conversion ;	IPR015590 [Aldehyde dehydrogenase domain]
Q05588	Urokinase plasminogen activator surface receptor	PLAUR	9.39886e+07	1.00116e+08	1.41366e+08	3.62704e+07	2.28143e+07	1.34857e+07	4.62269	0.00575816	2.20873	up	3	Biological Process:regulation of proteolysis (GO:0030162),Molecular Function:urokinase plasminogen activator receptor activity (GO:0030377),Biological Process:urokinase plasminogen activator signaling pathway (GO:0038195)	plasminogen activator, urokinase receptor	--	ko04610 Complement and coagulation cascades ko05205 Proteoglycans in cancer	--	--	--	IPR016054 [Ly-6 antigen/uPA receptor-like] ; IPR033084[Urokinase plasminogen activator surface receptor]
A0A3Q1N5G3	Peptide-methionine (S)-S-oxide reductase	MSRA	19417342	1.248e+07	1.42447e+07	2.76252e+06	2.02277e+06	0	6.42832	0.0171326	2.68444	up	2	Molecular Function:peptide-methionine (S)-S-oxide reductase activity (GO:0008113),Biological Process:oxidation-reduction process (GO:0055114)	peptide-methionine (S)-S-oxide reductase	1.8.4.11	--	Peptide methionine sulfoxide reductase MsrA	O	Posttranslational modification, protein turnover, chaperones ;	IPR002569 [Peptide methionine sulphoxide reductase MsrA]
Q32LM2	Small glutamine-rich tetratricopeptide repeat-containing protein alpha	SGTA	1.03816e+08	9.77748e+07	1.16417e+08	5.39598e+07	5.89636e+07	4.02482e+07	2.07615	0.00218132	1.05391	up	1	Molecular Function:protein binding (GO:0005515)	small glutamine-rich tetratricopeptide repeat-containing protein alpha	--	--	Tetratricopeptide (TPR) repeat	R	General function prediction only ;	IPR001440 [Tetratricopeptide repeat 1] ; IPR013026[Tetratricopeptide repeat-containing domain] ; IPR019734[Tetratricopeptide repeat] ; IPR032374[SGTA, homodimerisation domain]
Q0III8	RNASET2 protein (Fragment)	RNASET2	91216017	8.24484e+07	1.04956e+08	2.9317e+07	3.18464e+07	2.03672e+07	3.41737	0.000897694	1.77289	up	2	Molecular Function:RNA binding (GO:0003723),Molecular Function:ribonuclease T2 activity (GO:0033897)	ribonuclease T2	3.1.27.1	--	Ribonuclease I	J	Translation, ribosomal structure and biogenesis ;	IPR001568 [Ribonuclease T2-like]
Q32LC3	Eukaryotic translation initiation factor 4C	EIF1AX	291436945	3.69903e+08	4.31607e+08	1.44766e+08	1.1538e+08	5.567e+07	3.46071	0.00583036	1.79107	up	3	Molecular Function:RNA binding (GO:0003723),Molecular Function:translation initiation factor activity (GO:0003743),Biological Process:translational initiation (GO:0006413)	translation initiation factor 1A	--	ko03013 RNA transport	Translation initiation factor IF-1	J	Translation, ribosomal structure and biogenesis ;	IPR001253 [Translation initiation factor 1A (eIF-1A)] ; IPR006196[RNA-binding domain, S1, IF1 type]
Q3SWX2	Acyl-coenzyme A thioesterase 9, mitochondrial	ACOT9	3.54709e+07	4.3595e+07	3.3567e+07	8.25261e+07	6.97512e+07	7.63505e+07	0.492647	0.0012918	-1.02137	down	--	--	acyl-coenzyme A thioesterase 9	3.1.2.-	--	Acyl-CoA hydrolase	I	Lipid transport and metabolism ;	IPR033120 [Hotdog acyl-CoA thioesterase (ACOT)-type domain]
A6QQL4	UBFD1 protein	UBFD1	4.70434e+07	2.95149e+07	4.5588e+07	7.31697e+06	1.2014e+07	1.30879e+07	3.76775	0.00708634	1.9137	up	1	Molecular Function:protein binding (GO:0005515)	--	--	--	--	--	--	IPR000626 [Ubiquitin domain]
Q148F1	Cofilin-2	CFL2	148301484	1.19976e+08	1.35979e+08	1.01812e+08	7.59299e+07	8.6517e+07	1.52977	0.0137381	0.613316	up	4	Molecular Function:actin binding (GO:0003779),Cellular Component:intracellular (GO:0005622),Cellular Component:actin cytoskeleton (GO:0015629),Biological Process:actin filament depolymerization (GO:0030042)	cofilin	--	ko04360 Axon guidance ko04666 Fc gamma R-mediated phagocytosis ko04810 Regulation of actin cytoskeleton ko05133 Pertussis	--	--	--	IPR002108 [Actin-depolymerising factor homology domain] ; IPR017904[ADF/Cofilin]
P20000	Aldehyde dehydrogenase, mitochondrial	ALDH2	5.82216e+07	4.64821e+07	4.41396e+07	9.58674e+07	6.48331e+07	8.07567e+07	0.616438	0.0362679	-0.697973	down	3	Biological Process:metabolic process (GO:0008152),Molecular Function:oxidoreductase activity (GO:0016491),Biological Process:oxidation-reduction process (GO:0055114)	aldehyde dehydrogenase (NAD+)	1.2.1.3	ko00010 Glycolysis / Gluconeogenesis ko00053 Ascorbate and aldarate metabolism ko00071 Fatty acid degradation ko00280 Valine, leucine and isoleucine degradation ko00310 Lysine degradation ko00330 Arginine and proline metabolism ko00340 Histidine metabolism ko00380 Tryptophan metabolism ko00410 beta-Alanine metabolism ko00561 Glycerolipid metabolism ko00620 Pyruvate metabolism ko01100 Metabolic pa…	Acyl-CoA reductase or other NAD-dependent aldehyde dehydrogenase	C	Energy production and conversion ;	IPR015590 [Aldehyde dehydrogenase domain]
A0A3Q1M9I9	60S ribosomal protein L35	RPL35	3.07636e+08	6.64054e+08	6.9696e+08	2.19326e+08	1.84274e+08	9.03378e+07	3.37826	0.0398892	1.75628	up	4	Molecular Function:structural constituent of ribosome (GO:0003735),Cellular Component:intracellular (GO:0005622),Cellular Component:ribosome (GO:0005840),Biological Process:translation (GO:0006412)	large subunit ribosomal protein L35e	--	ko03010 Ribosome	Ribosomal protein L29	J	Translation, ribosomal structure and biogenesis ;	IPR001854 [Ribosomal protein L29]
Q3T0U2	60S ribosomal protein L14	RPL14	1.18211e+09	1.05001e+09	1.07389e+09	4.47658e+08	4.58237e+08	2.96386e+08	2.74978	0.000449938	1.45932	up	4	Molecular Function:structural constituent of ribosome (GO:0003735),Cellular Component:intracellular (GO:0005622),Cellular Component:ribosome (GO:0005840),Biological Process:translation (GO:0006412)	large subunit ribosomal protein L14e	--	ko03010 Ribosome	Ribosomal protein L14E/L6E/L27E	J	Translation, ribosomal structure and biogenesis ;	IPR002784 [Ribosomal protein L14e domain]
A7MBI6	Glyoxalase domain-containing protein 4	GLOD4	2.0321e+08	1.79649e+08	2.03688e+08	1.31709e+08	1.29903e+08	1.09249e+08	1.58158	0.00256993	0.661369	up	--	--	--	--	--	Catechol 2,3-dioxygenase or other lactoylglutathione lyase family enzyme	Q	Secondary metabolites biosynthesis, transport and catabolism ;	--
Q3SZ57	Alpha-fetoprotein	AFP	2.35089e+07	3.44e+07	3.2419e+07	7.14245e+06	1.05089e+07	4.38066e+06	4.09985	0.0038638	2.03557	up	2	Cellular Component:extracellular space (GO:0005615),Biological Process:transport (GO:0006810)	alpha-fetoprotein	--	ko04390 Hippo signaling pathway	--	--	--	IPR000264 [ALB/AFP/VDB] ; IPR014760[Serum albumin, N-terminal] ; IPR021177[Serum albumin/Alpha-fetoprotein/Afamin]
G5E628	Ubiquilin 2	UBQLN2	6.62479e+06	6.04783e+06	5.53225e+06	1.58795e+06	0	2.06754e+06	3.32009	0.0024487	1.73122	up	1	Molecular Function:protein binding (GO:0005515)	ubiquilin	--	ko04141 Protein processing in endoplasmic reticulum	--	--	--	IPR000626 [Ubiquitin domain] ; IPR006636[Heat shock chaperonin-binding] ; IPR015496[Ubiquilin] ; IPR015940[Ubiquitin-associated domain]
A7MB35	Pyruvate dehydrogenase E1 component subunit alpha, somatic form, mitochondrial	PDHA1	1.96752e+07	1.03922e+07	9.12773e+06	2.95015e+07	3.23024e+07	3.68323e+07	0.397371	0.00741879	-1.33144	down	1	Biological Process:metabolic process (GO:0008152)	pyruvate dehydrogenase E1 component alpha subunit	1.2.4.1	ko00010 Glycolysis / Gluconeogenesis ko00020 Citrate cycle (TCA cycle) ko00620 Pyruvate metabolism ko01100 Metabolic pathways ko01200 Carbon metabolism ko04066 HIF-1 signaling pathway ko04922 Glucagon signaling pathway ko05230 Central carbon metabolism in cancer	TPP-dependent pyruvate or acetoin dehydrogenase subunit alpha	C	Energy production and conversion ;	IPR001017 [Dehydrogenase, E1 component]
Q3ZBF7	Prostaglandin E synthase 3	PTGES3	2.47339e+08	2.41079e+08	2.62517e+08	5.02255e+07	8.47202e+07	6.49419e+07	3.75679	0.000101047	1.9095	up	--	--	cytosolic prostaglandin-E synthase	5.3.99.3	ko00590 Arachidonic acid metabolism ko01100 Metabolic pathways	--	--	--	IPR007052 [CS domain]
A0A3Q1LMQ9	Transportin-1	TNPO1	0	1.46509e+07	6.17855e+06	5.69865e+07	6.22039e+07	6.21064e+07	0.172337	0.000994084	-2.5367	down	2	Biological Process:intracellular protein transport (GO:0006886),Molecular Function:Ran GTPase binding (GO:0008536)	transportin-1	--	--	HEAT repeat	R	General function prediction only ;	IPR001494 [Importin-beta, N-terminal domain]
A0A3Q1NJG8	60S ribosomal protein L31	NPAS2	6.22144e+08	6.80221e+08	8.61481e+08	1.94078e+08	2.02011e+08	1.06873e+08	4.3022	0.00210662	2.10508	up	3	Molecular Function:structural constituent of ribosome (GO:0003735),Cellular Component:ribosome (GO:0005840),Biological Process:translation (GO:0006412)	large subunit ribosomal protein L31e	--	ko03010 Ribosome	Ribosomal protein L31E	J	Translation, ribosomal structure and biogenesis ;	IPR000054 [Ribosomal protein L31e]
P79345	NPC intracellular cholesterol transporter 2	NPC2	105493295	9.3844e+07	1.19485e+08	2.40979e+07	2.85388e+07	1.96436e+07	4.41092	0.000469242	2.14108	up	--	--	Niemann-Pick C2 protein	--	ko04142 Lysosome ko04979 Cholesterol metabolism	--	--	--	IPR003172 [MD-2-related lipid-recognition domain]
Q5E9A1	Nascent polypeptide-associated complex subunit alpha	NACA	465626393	3.89422e+08	4.50778e+08	1.51854e+08	1.97414e+08	1.10438e+08	2.84057	0.00118933	1.50618	up	--	--	nascent polypeptide-associated complex subunit alpha	--	--	--	--	--	IPR002715 [Nascent polypeptide-associated complex NAC domain] ; IPR016641[Nascent polypeptide-associated complex subunit alpha]
P79132	Caveolin-1	CAV1	359749587	3.81395e+08	4.43243e+08	1.66216e+08	1.82419e+08	9.25092e+07	2.68481	0.00266705	1.42482	up	1	Biological Process:caveola assembly (GO:0070836)	caveolin 1	--	ko04144 Endocytosis ko04510 Focal adhesion ko05100 Bacterial invasion of epithelial cells ko05205 Proteoglycans in cancer ko05416 Viral myocarditis ko05418 Fluid shear stress and atherosclerosis	--	--	--	IPR001612 [Caveolin]
A0A3Q1LL79	Neuroplastin	NPTN	5.65858e+07	5.24823e+07	6.49373e+07	1.91711e+07	1.51412e+07	1.31444e+07	3.66661	0.000489525	1.87445	up	1	Molecular Function:protein binding (GO:0005515)	--	--	--	--	--	--	IPR003598 [Immunoglobulin subtype 2] ; IPR003599[Immunoglobulin subtype] ; IPR007110[Immunoglobulin-like domain] ; IPR027112[Neuroplastin]
Q3ZC50	Coiled-coil domain-containing protein 47	CCDC47	76745433	7.22113e+07	8.76808e+07	3.68338e+07	4.03535e+07	2.96272e+07	2.21541	0.00148148	1.14757	up	--	--	--	--	--	--	--	--	IPR012879 [Protein of unknown function DUF1682]
F1MI38	Intercellular adhesion molecule 1	ICAM1	1.94e+07	1.85683e+07	2.25752e+07	5.87641e+06	1.49848e+07	1.45726e+06	2.7127	0.0376992	1.43973	up	3	Molecular Function:protein binding (GO:0005515),Cellular Component:membrane (GO:0016020),Biological Process:single organismal cell-cell adhesion (GO:0016337)	intercellular adhesion molecule 1	--	ko04064 NF-kappa B signaling pathway ko04514 Cell adhesion molecules (CAMs) ko04650 Natural killer cell mediated cytotoxicity ko04668 TNF signaling pathway ko04670 Leukocyte transendothelial migration ko04933 AGE-RAGE signaling pathway in diabetic complications ko05143 African trypanosomiasis ko05144 Malaria ko05150 Staphylococcus aureus infection ko05164 Influenza A ko05166 HTLV-I infection ko05…	--	--	--	IPR003599 [Immunoglobulin subtype] ; IPR003987[Intercellular adhesion molecule/vascular cell adhesion molecule, N-terminal] ; IPR003988[Intercellular adhesion molecule] ; IPR007110[Immunoglobulin-like domain] ; IPR013768[Intercellular adhesion molecule, N-terminal]
A0A3Q1MS08	Golgi reassembly stacking protein 2	GORASP2	50421800	5.13389e+07	4.58055e+07	4.52663e+07	3.49502e+07	3.4899e+07	1.2819	0.0483029	0.358281	up	--	--	--	--	--	--	--	--	IPR007583 [GRASP55/65] ; IPR024958[GRASP55/65 PDZ-like domain]
Q3SZ19	26S proteasome non-ATPase regulatory subunit 9	PSMD9	7.63491e+07	4.75628e+07	4.14876e+07	1.8999e+07	2.40876e+07	1.76944e+07	2.72124	0.0331745	1.44426	up	1	Molecular Function:protein binding (GO:0005515)	26S proteasome non-ATPase regulatory subunit 9	--	--	Membrane-associated protease RseP, regulator of RpoE activity	OK	Posttranslational modification, protein turnover, chaperones ; Transcription ;	IPR001478 [PDZ domain]
A0A3Q1N308	Methanethiol oxidase	SELENBP1	1.49226e+06	7.22492e+06	2.89819e+06	3.45199e+07	2.91482e+07	5.49892e+07	0.09789	0.0114466	-3.35269	down	1	Molecular Function:selenium binding (GO:0008430)	selenium-binding protein 1	--	--	DNA-binding beta-propeller fold protein YncE	R	General function prediction only ;	IPR008826 [Selenium-binding protein]
P04896	Guanine nucleotide-binding protein G(s) subunit alpha isoforms short	GNAS	31975326	3.57383e+07	3.74597e+07	6.65322e+07	5.76982e+07	5.45949e+07	0.588134	0.00333313	-0.765782	down	6	Molecular Function:GTPase activity (GO:0003924),Molecular Function:signal transducer activity (GO:0004871),Molecular Function:GTP binding (GO:0005525),Biological Process:G-protein coupled receptor signaling pathway (GO:0007186),Molecular Function:guanyl nucleotide binding (GO:0019001),Molecular Function:G-protein beta/gamma-subunit complex binding (GO:0031683)	guanine nucleotide-binding protein G(olf) subunit alpha	--	ko04020 Calcium signaling pathway ko04728 Dopaminergic synapse ko04740 Olfactory transduction ko05012 Parkinson's disease ko05142 Chagas disease (American trypanosomiasis) ko05146 Amoebiasis	--	--	--	IPR000367 [G-protein alpha subunit, group S] ; IPR001019[Guanine nucleotide binding protein (G-protein), alpha subunit]
A0A3Q1NB13	ATP binding cassette subfamily F member 1	ABCF1	8.5787e+06	1.65488e+07	4.87042e+06	2.9725e+07	2.66885e+07	2.99658e+07	0.347281	0.00644486	-1.52582	down	2	Molecular Function:ATP binding (GO:0005524),Molecular Function:ATPase activity (GO:0016887)	ATP-binding cassette, subfamily F, member 1	--	--	ATPase components of ABC transporters with duplicated ATPase domains	R	General function prediction only ;	IPR003439 [ABC transporter-like] ; IPR003593[AAA+ ATPase domain] ; IPR032781[ABC-transporter extension domain]
A7MAZ2	STX12 protein	STX12	5.12749e+07	4.76496e+07	5.12368e+07	1.17529e+07	9.2866e+06	1.25786e+07	4.46669	1.53018e-05	2.1592	up	2	Molecular Function:protein binding (GO:0005515),Cellular Component:membrane (GO:0016020)	syntaxin 12/13	--	ko04145 Phagosome	--	--	--	IPR000727 [Target SNARE coiled-coil homology domain] ; IPR006011[Syntaxin, N-terminal domain]
P62248	Myeloid-derived growth factor	MYDGF	3.86535e+08	2.83415e+08	4.16202e+08	1.22981e+08	1.27164e+08	9.42106e+07	3.15416	0.00400134	1.65725	up	--	--	--	--	--	--	--	--	IPR018887 [Myeloid-derived growth factor]
Q5E949	HMT1 hnRNP methyltransferase-like 2 isoform 3	HRMT1L2	1.1116e+07	1.39787e+07	6.58628e+06	3.93697e+07	3.21106e+07	5.13193e+07	0.257989	0.00716622	-1.95462	down	2	Biological Process:protein methylation (GO:0006479),Molecular Function:methyltransferase activity (GO:0008168)	type I protein arginine methyltransferase	2.1.1.319	ko04068 FoxO signaling pathway ko04922 Glucagon signaling pathway	Predicted RNA methylase	R	General function prediction only ;	IPR025799 [Protein arginine N-methyltransferase]
Q3T106	Serine/arginine-rich splicing factor 7	SRSF7	1.09167e+08	1.16635e+08	1.10205e+08	1.83247e+07	3.65493e+07	1.49814e+07	4.81004	0.000235598	2.26605	up	2	Molecular Function:nucleic acid binding (GO:0003676),Molecular Function:zinc ion binding (GO:0008270)	splicing factor, arginine/serine-rich 7	--	ko03040 Spliceosome ko05168 Herpes simplex infection	RNA recognition motif (RRM) domain	J	Translation, ribosomal structure and biogenesis ;	IPR000504 [RNA recognition motif domain] ; IPR001878[Zinc finger, CCHC-type]
F2Z4I5	ADP-ribosylation factor-like protein 8B	ARL8B	11901661	9.29856e+06	1.28132e+07	1.64121e+07	1.6367e+07	1.37676e+07	0.730737	0.037927	-0.452576	down	3	Molecular Function:GTP binding (GO:0005525),Cellular Component:intracellular (GO:0005622),Biological Process:small GTPase mediated signal transduction (GO:0007264)	ADP-ribosylation factor-like protein 8	--	--	GTPase SAR1 family domain	R	General function prediction only ;	IPR006689 [Small GTPase superfamily, ARF/SAR type] ; IPR024156[Small GTPase superfamily, ARF type]
Q7YRQ8	Tissue factor pathway inhibitor 2	TFPI2	67701247	7.00929e+07	8.33425e+07	1.75096e+07	1.68641e+07	4.6311e+06	5.66948	0.000697374	2.50322	up	1	Molecular Function:serine-type endopeptidase inhibitor activity (GO:0004867)	--	--	--	--	--	--	IPR002223 [Pancreatic trypsin inhibitor Kunitz domain]
Q1RMM1	Zinc finger CCCH domain-containing protein 15	ZC3H15	3.63538e+07	3.30922e+07	6.12032e+07	6.68254e+06	1.25877e+07	9.51543e+06	4.53869	0.0198364	2.18228	up	1	Molecular Function:metal ion binding (GO:0046872)	--	--	--	--	--	--	IPR000571 [Zinc finger, CCCH-type] ; IPR032378[ZC3H15/TMA46 family, C-terminal]
A4FV12	SUMO-activating enzyme subunit 2	UBA2	1.46993e+07	2.22727e+07	2.33389e+07	3.73617e+07	3.26843e+07	4.63875e+07	0.517985	0.0182503	-0.949017	down	1	Molecular Function:small protein activating enzyme activity (GO:0008641)	ubiquitin-like 1-activating enzyme E1 B	6.2.1.45	ko04120 Ubiquitin mediated proteolysis	Molybdopterin or thiamine biosynthesis adenylyltransferase	H	Coenzyme transport and metabolism ;	IPR000594 [THIF-type NAD/FAD binding fold] ; IPR028077[Ubiquitin/SUMO-activating enzyme ubiquitin-like domain] ; IPR032426[SUMO-activating enzyme subunit 2, C-terminal domain]
A0A452DIE1	Transcription factor BTF3	BTF3L4	30704774	3.82469e+07	5.40723e+07	1.17417e+07	1.20257e+07	4.04917e+06	4.42269	0.0125532	2.14492	up	--	--	nascent polypeptide-associated complex subunit beta	--		--	--	--	IPR002715 [Nascent polypeptide-associated complex NAC domain]
G5E5R3	Peroxisomal carnitine O-octanoyltransferase	CROT	0	9.58546e+06	5.14436e+06	2.70337e+07	2.27294e+07	3.05147e+07	0.275228	0.0102086	-1.8613	down	--	--	carnitine O-octanoyltransferase	2.3.1.137	ko04146 Peroxisome	--	--	--	IPR000542 [Acyltransferase ChoActase/COT/CPT]
A0A3Q1MDK7	Histone H2A	H2AC10	155113492	1.32836e+08	1.24766e+08	5.50559e+07	7.05186e+07	2.47736e+07	2.74507	0.00571346	1.45684	up	3	Cellular Component:nucleosome (GO:0000786),Molecular Function:DNA binding (GO:0003677),Cellular Component:nucleus (GO:0005634)	histone H2A	--	ko04217 Necroptosis ko05034 Alcoholism ko05322 Systemic lupus erythematosus	--	--	--	IPR002119 [Histone H2A] ; IPR007125[Histone H2A/H2B/H3] ; IPR032454[Histone H2A, C-terminal domain]
E1BHY6	Granulin precursor	GRN	4.87902e+07	4.94461e+07	4.82276e+07	1.07008e+07	1.47759e+07	4.51011e+06	4.88428	0.0053396	2.28815	up	--	--	--	--	--	--	--	--	IPR000118 [Granulin]
Q1RMH8	Sorting nexin-3	SNX3	2.25958e+08	1.67449e+08	1.82923e+08	1.04613e+08	8.55264e+07	6.50355e+07	2.25856	0.0068805	1.1754	up	1	Molecular Function:phosphatidylinositol binding (GO:0035091)	sorting nexin-3/12	--	ko04144 Endocytosis	--	--	--	IPR001683 [Phox homologous domain]
Q58D84	Follistatin-related protein 1	FSTL1	8.60397e+07	9.62828e+07	9.87469e+07	2.23045e+07	2.66072e+07	1.0722e+07	4.71327	0.000273618	2.23673	up	2	Molecular Function:calcium ion binding (GO:0005509),Molecular Function:protein binding (GO:0005515)	--	--	--	--	--	--	IPR002048 [EF-hand domain] ; IPR002350[Kazal domain] ; IPR003645[Follistatin-like, N-terminal] ; IPR015369[Follistatin/Osteonectin EGF domain]
A0A3Q1NN33	CD99 molecule	CD99	1.71054e+08	1.731e+08	1.91935e+08	5.84606e+07	5.07978e+07	2.64889e+07	3.94917	0.000337804	1.98155	up	--	--	CD99 antigen	--	ko04514 Cell adhesion molecules (CAMs) ko04670 Leukocyte transendothelial migration	--	--	--	IPR022078 [CD99 antigen-like protein 2]
A0A3Q1MCC2	AP-3 complex subunit delta	AP3D1	3.62043e+06	5.32363e+06	5.79945e+06	2.10241e+07	2.46487e+07	3.79657e+07	0.176277	0.044771	-2.50409	down	5	Biological Process:intracellular protein transport (GO:0006886),Biological Process:protein transport (GO:0015031),Biological Process:vesicle-mediated transport (GO:0016192),Cellular Component:membrane coat (GO:0030117),Cellular Component:AP-3 adaptor complex (GO:0030123)	AP-3 complex subunit delta	--	ko04142 Lysosome	--	--	--	IPR002553 [Clathrin/coatomer adaptor, adaptin-like, N-terminal] ; IPR010474[AP-3 complex subunit delta-1]
Q0P5F6	CYB5B protein	CYB5B	58868853	5.26636e+07	5.67754e+07	1.78532e+07	1.66844e+07	5.84273e+06	4.16807	0.000547614	2.05938	up	--	--	--	--	--	Cytochrome b involved in lipid metabolism	CI	Energy production and conversion ; Lipid transport and metabolism ;	IPR001199 [Cytochrome b5-like heme/steroid binding domain]
E1BA29	G protein subunit alpha q	GNAQ	6.77258e+06	6.18635e+06	4.59214e+06	1.60815e+07	2.36046e+07	1.17154e+07	0.34145	0.0330923	-1.55025	down	7	Molecular Function:G-protein coupled receptor binding (GO:0001664),Molecular Function:GTPase activity (GO:0003924),Molecular Function:signal transducer activity (GO:0004871),Molecular Function:GTP binding (GO:0005525),Biological Process:G-protein coupled receptor signaling pathway (GO:0007186),Molecular Function:guanyl nucleotide binding (GO:0019001),Molecular Function:G-protein beta/gamma-subuni…	guanine nucleotide-binding protein G(q) subunit alpha	--	ko04015 Rap1 signaling pathway ko04020 Calcium signaling pathway ko04022 cGMP-PKG signaling pathway ko04071 Sphingolipid signaling pathway ko04261 Adrenergic signaling in cardiomyocytes ko04270 Vascular smooth muscle contraction ko04371 Apelin signaling pathway ko04540 Gap junction ko04611 Platelet activation ko04713 Circadian entrainment ko04720 Long-term potentiation ko04723 Retrograde endocann…	--	--	--	IPR000654 [G-protein alpha subunit, group Q] ; IPR001019[Guanine nucleotide binding protein (G-protein), alpha subunit]
E1B725	Alpha-galactosidase	GLA	3.69556e+07	4.27956e+07	5.30436e+07	1.22346e+07	1.25041e+07	9.45949e+06	3.8831	0.00238407	1.95721	up	1	Biological Process:carbohydrate metabolic process (GO:0005975)	alpha-galactosidase	3.2.1.22	ko00052 Galactose metabolism ko00561 Glycerolipid metabolism ko00600 Sphingolipid metabolism ko00603 Glycosphingolipid biosynthesis - globo and isoglobo series ko04142 Lysosome	Alpha-galactosidase	G	Carbohydrate transport and metabolism ;	IPR002241 [Glycoside hydrolase, family 27]
A0A452DIF2	Clathrin light chain	CLTB	232811052	2.32177e+08	3.06225e+08	1.01134e+08	1.09965e+08	5.69335e+07	2.87731	0.0047537	1.52472	up	5	Molecular Function:structural molecule activity (GO:0005198),Biological Process:intracellular protein transport (GO:0006886),Biological Process:vesicle-mediated transport (GO:0016192),Cellular Component:clathrin coat of trans-Golgi network vesicle (GO:0030130),Cellular Component:clathrin coat of coated pit (GO:0030132)	clathrin light chain B	--	ko04142 Lysosome ko04144 Endocytosis ko04721 Synaptic vesicle cycle ko04961 Endocrine and other factor-regulated calcium reabsorption ko05016 Huntington's disease ko05100 Bacterial invasion of epithelial cells	--	--	--	IPR000996 [Clathrin light chain]
F1MFD1	Uncharacterized protein	PXN	6.05508e+06	7.51566e+06	1.43851e+06	1.93769e+07	2.23667e+07	2.51619e+07	0.224335	0.00221724	-2.15627	down	3	Cellular Component:cytoskeleton (GO:0005856),Biological Process:cell-matrix adhesion (GO:0007160),Molecular Function:zinc ion binding (GO:0008270)	paxillin	--	ko04062 Chemokine signaling pathway ko04370 VEGF signaling pathway ko04510 Focal adhesion ko04670 Leukocyte transendothelial migration ko04810 Regulation of actin cytoskeleton ko05100 Bacterial invasion of epithelial cells ko05165 Human papillomavirus infection ko05203 Viral carcinogenesis ko05205 Proteoglycans in cancer	--	--	--	IPR001781 [Zinc finger, LIM-type] ; IPR001904[Paxillin]
A0A3Q1MH34	Dynactin subunit 4	DCTN4	1.37972e+07	1.72744e+07	1.20983e+07	3.63813e+07	4.12943e+07	3.55685e+07	0.381211	0.000574771	-1.39134	down	1	Cellular Component:dynactin complex (GO:0005869)	dynactin 4	--	ko04962 Vasopressin-regulated water reabsorption ko05016 Huntington's disease	--	--	--	IPR008603 [Dynactin subunit 4]
A0A140T881	Apolipoprotein E	APOE	8.39565e+07	8.83157e+07	9.23232e+07	4.75571e+07	4.28636e+07	2.84148e+07	2.22657	0.00147288	1.15482	up	4	Cellular Component:extracellular region (GO:0005576),Biological Process:lipid transport (GO:0006869),Molecular Function:lipid binding (GO:0008289),Biological Process:lipoprotein metabolic process (GO:0042157)	apolipoprotein E	--	ko04979 Cholesterol metabolism ko05010 Alzheimer's disease	--	--	--	IPR000074 [Apolipoprotein A/E]
Q3ZBR5	Tetratricopeptide repeat protein 1	TTC1	5.56168e+07	4.15318e+07	4.56769e+07	2.40429e+07	2.86981e+07	1.46484e+07	2.11941	0.0128614	1.08366	up	1	Molecular Function:protein binding (GO:0005515)	--	--	--	Tetratricopeptide (TPR) repeat	R	General function prediction only ;	IPR001440 [Tetratricopeptide repeat 1] ; IPR013026[Tetratricopeptide repeat-containing domain] ; IPR019734[Tetratricopeptide repeat]
A0A3Q1LUN6	Glutamine amidotransferase	GMPS	962000	5.26507e+06	1.34768e+06	2.03135e+07	2.08373e+07	3.71074e+07	0.0967919	0.0142953	-3.36897	down	5	Molecular Function:GMP synthase (glutamine-hydrolyzing) activity (GO:0003922),Molecular Function:ATP binding (GO:0005524),Biological Process:purine nucleotide biosynthetic process (GO:0006164),Biological Process:GMP biosynthetic process (GO:0006177),Molecular Function:pyrophosphatase activity (GO:0016462)	GMP synthase (glutamine-hydrolysing)	6.3.5.2	ko00230 Purine metabolism ko00983 Drug metabolism - other enzymes ko01100 Metabolic pathways	GMP synthase, PP-ATPase domain/subunit	F	Nucleotide transport and metabolism ;	IPR001674 [GMP synthase, C-terminal] ; IPR017926[Glutamine amidotransferase] ; IPR022310[NAD/GMP synthase] ; IPR025777[GMP synthetase ATP pyrophosphatase domain]
Q3SX33	Thy-1 cell surface antigen	THY1	1161603940	9.42674e+08	1.37492e+09	2.68521e+08	2.8852e+08	6.33145e+07	5.60839	0.00270696	2.48759	up	4	Molecular Function:integrin binding (GO:0005178),Molecular Function:protein binding (GO:0005515),Biological Process:cell adhesion (GO:0007155),Biological Process:regulation of cell migration (GO:0030334)	Thy-1 cell surface antigen	--	ko04670 Leukocyte transendothelial migration	--	--	--	IPR007110 [Immunoglobulin-like domain] ; IPR013151[Immunoglobulin] ; IPR033292[Thy-1 membrane glycoprotein]
Q3T0E0	Copper transport protein ATOX1	ATOX1	3.24156e+08	2.18308e+08	2.44787e+08	8.41099e+07	1.23046e+08	8.35582e+07	2.70799	0.00856219	1.43722	up	2	Biological Process:metal ion transport (GO:0030001),Molecular Function:metal ion binding (GO:0046872)	copper chaperone	--	ko04978 Mineral absorption	--	--	--	IPR006121 [Heavy metal-associated domain, HMA]
Q28150	60S ribosomal protein L27a (Fragment)	ORF	591380248	4.99955e+08	6.40425e+08	2.74664e+08	3.43674e+08	2.796e+08	1.9286	0.00402401	0.947552	up	--	--	large subunit ribosomal protein L27Ae	--	ko03010 Ribosome	Ribosomal protein L15	J	Translation, ribosomal structure and biogenesis ;	IPR021131 [Ribosomal protein L18e/L15P]
V6F832	Alpha(B)-crystallin	CRYAB	1.89552e+08	1.71921e+08	2.42073e+08	1.05211e+08	9.12334e+07	7.26926e+07	2.24253	0.00846133	1.16512	up	1	Molecular Function:structural constituent of eye lens (GO:0005212)	crystallin, alpha B	--	ko04141 Protein processing in endoplasmic reticulum ko04213 Longevity regulating pathway - multiple species	Molecular chaperone IbpA, HSP20 family	O	Posttranslational modification, protein turnover, chaperones ;	IPR001436 [Alpha crystallin/Heat shock protein] ; IPR002068[Alpha crystallin/Hsp20 domain] ; IPR003090[Alpha-crystallin, N-terminal] ; IPR012273[Alpha-crystallin, subunit B] ; IPR031107[Small heat shock protein HSP20]
P11456	Cation-dependent mannose-6-phosphate receptor	M6PR	3.3892e+07	4.71851e+07	5.44906e+07	9.23129e+06	1.05289e+07	6.18249e+06	5.22565	0.00406109	2.38561	up	5	Cellular Component:lytic vacuole (GO:0000323),Molecular Function:mannose binding (GO:0005537),Molecular Function:mannose transmembrane transporter activity (GO:0015578),Biological Process:mannose transport (GO:0015761),Cellular Component:integral component of membrane (GO:0016021)	cation-dependent mannose-6-phosphate receptor	--	ko04142 Lysosome ko04145 Phagosome	--	--	--	IPR000296 [Cation-dependent mannose-6-phosphate receptor] ; IPR028927[Mannose-6-phosphate receptor]
F1MV85	Polysaccharide biosynthesis domain containing 1	PBDC1	48290824	4.33339e+07	5.34369e+07	2.35557e+07	2.258e+07	1.78316e+07	2.26775	0.00137183	1.18126	up	--	--	--	--	--	--	--	--	IPR008476 [Protein PBDC1, metazoa/fungi] ; IPR021148[Polysaccharide biosynthesis domain]
A6QQ11	PGM2 protein (Fragment)	PGM2	30045203	3.57553e+07	2.37944e+07	7.28341e+07	7.51491e+07	9.07898e+07	0.37523	0.00167429	-1.41415	down	2	Biological Process:carbohydrate metabolic process (GO:0005975),Biological Process:organic substance metabolic process (GO:0071704)	--	--	ko00010 Glycolysis / Gluconeogenesis ko00030 Pentose phosphate pathway ko00052 Galactose metabolism ko00230 Purine metabolism ko00500 Starch and sucrose metabolism ko00520 Amino sugar and nucleotide sugar metabolism ko01100 Metabolic pathways	Phosphomannomutase	G	Carbohydrate transport and metabolism ;	IPR005841 [Alpha-D-phosphohexomutase superfamily] ; IPR005843[Alpha-D-phosphohexomutase, C-terminal] ; IPR005844[Alpha-D-phosphohexomutase, alpha/beta/alpha domain I] ; IPR005845[Alpha-D-phosphohexomutase, alpha/beta/alpha domain II] ; IPR005846[Alpha-D-phosphohexomutase, alpha/beta/alpha domain III]
Q3ZC32	Optineurin	OPTN	3.91761e+07	5.17351e+07	4.33134e+07	6.48487e+07	6.24914e+07	8.83346e+07	0.622347	0.0398033	-0.684208	down	5	Cellular Component:Golgi apparatus (GO:0005794),Biological Process:autophagy (GO:0006914),Biological Process:vesicle-mediated transport (GO:0016192),Cellular Component:cytoplasmic vesicle (GO:0031410),Molecular Function:ubiquitin binding (GO:0043130)	optineurin	--	ko04137 Mitophagy - animal	--	--	--	IPR021063 [NF-kappa-B essential modulator NEMO, N-terminal] ; IPR032419[NF-kappa-B essential modulator NEMO, CC2-LZ domain] ; IPR032939[Optineurin]
N0E640	Casein kinase II subunit beta	Csnk2b-Ly6g5b	5.76455e+07	5.35426e+07	5.69638e+07	2.94455e+07	3.05904e+07	2.17579e+07	2.0558	0.000702593	1.0397	up	2	Cellular Component:protein kinase CK2 complex (GO:0005956),Molecular Function:protein kinase regulator activity (GO:0019887)	casein kinase II subunit beta	--	ko03008 Ribosome biogenesis in eukaryotes ko04064 NF-kappa B signaling pathway ko04137 Mitophagy - animal ko04310 Wnt signaling pathway ko04520 Adherens junction ko05162 Measles ko05168 Herpes simplex infection ko05169 Epstein-Barr virus infection	--	--	--	IPR000704 [Casein kinase II, regulatory subunit]
A6QLZ3	ARSB protein	ARSB	1.10435e+08	1.14508e+08	1.46748e+08	3.28414e+07	3.15654e+07	2.13101e+07	4.33626	0.00138236	2.11645	up	2	Biological Process:metabolic process (GO:0008152),Molecular Function:sulfuric ester hydrolase activity (GO:0008484)	arylsulfatase B	3.1.6.12	ko00531 Glycosaminoglycan degradation ko01100 Metabolic pathways ko04142 Lysosome	Arylsulfatase A or related enzyme	P	Inorganic ion transport and metabolism ;	IPR000917 [Sulfatase, N-terminal]
F1MSA1	Palmitoyl-protein hydrolase 1	PPT1	49263430	4.2322e+07	4.31562e+07	1.80743e+07	2.57977e+07	2.2432e+07	2.03218	0.00187969	1.02303	up	3	Biological Process:protein depalmitoylation (GO:0002084),Molecular Function:palmitoyl-(protein) hydrolase activity (GO:0008474),Molecular Function:palmitoyl hydrolase activity (GO:0098599)	palmitoyl-protein thioesterase	3.1.2.22	ko00062 Fatty acid elongation ko01100 Metabolic pathways ko01212 Fatty acid metabolism ko04142 Lysosome	--	--	--	IPR002472 [Palmitoyl protein thioesterase] ; IPR030294[Palmitoyl-protein thioesterase 1]
Q08DB4	Copine-1	CPNE1	8.71828e+06	1.99242e+07	1.39535e+07	3.65117e+07	2.91852e+07	3.65357e+07	0.416657	0.00804787	-1.26307	down	1	Molecular Function:protein binding (GO:0005515)	--	--	--	Ca2+-dependent lipid-binding protein, contains C2 domain	R	General function prediction only ;	IPR000008 [C2 domain] ; IPR002035[von Willebrand factor, type A] ; IPR010734[Copine]
Q8SPJ1	Junction plakoglobin	JUP	0	0	0	9.02577e+06	4.36915e+06	1.1631e+07	#NAME?	0	#NAME?	down	10	Biological Process:desmosome assembly (GO:0002159),Molecular Function:signal transducer activity (GO:0004871),Molecular Function:structural molecule activity (GO:0005198),Molecular Function:protein binding (GO:0005515),Cellular Component:cell-cell adherens junction (GO:0005913),Biological Process:cell adhesion (GO:0007155),Cellular Component:catenin complex (GO:0016342),Biological Process:adheren…	junction plakoglobin	--	ko05200 Pathways in cancer ko05202 Transcriptional misregulation in cancer ko05221 Acute myeloid leukemia ko05226 Gastric cancer ko05412 Arrhythmogenic right ventricular cardiomyopathy (ARVC)	--	--	--	IPR000225 [Armadillo] ; IPR013284[Beta-catenin] ; IPR030461[Junction plakoglobin/protein humpback-2]
A0A3Q1MT88	Apoptosis regulator BAX	BAX	3.89733e+07	5.53575e+07	5.65863e+07	1.82907e+06	4.7924e+06	2.57047e+07	4.66857	0.0137217	2.22298	up	2	Biological Process:regulation of apoptotic process (GO:0042981),Biological Process:positive regulation of apoptotic process (GO:0043065)	apoptosis regulator BAX	--	ko01521 EGFR tyrosine kinase inhibitor resistance ko01522 Endocrine resistance ko01524 Platinum drug resistance ko04071 Sphingolipid signaling pathway ko04115 p53 signaling pathway ko04141 Protein processing in endoplasmic reticulum ko04210 Apoptosis ko04211 Longevity regulating pathway ko04215 Apoptosis - multiple species ko04217 Necroptosis ko04722 Neurotrophin signaling pathway ko04932 Non-alc…	--	--	--	IPR002475 [Bcl2-like] ; IPR026298[Blc2 family] ; IPR026304[Apoptosis regulator BAX]
Q861S4	60S ribosomal protein L21 (Fragment)	RPL21	7.31294e+08	6.43265e+08	6.53409e+08	3.02173e+08	3.32498e+08	1.91004e+08	2.45613	0.00144005	1.29639	up	4	Molecular Function:structural constituent of ribosome (GO:0003735),Cellular Component:intracellular (GO:0005622),Cellular Component:ribosome (GO:0005840),Biological Process:translation (GO:0006412)	large subunit ribosomal protein L21e	--	ko03010 Ribosome	Ribosomal protein L21E	J	Translation, ribosomal structure and biogenesis ;	IPR001147 [Ribosomal protein L21e]
A0A3Q1MUS6	Importin subunit alpha	KPNA3	1.63654e+06	2.56131e+06	2.30126e+06	7.78127e+06	5.51772e+06	7.84895e+06	0.307316	0.00388608	-1.7022	down	5	Molecular Function:protein binding (GO:0005515),Cellular Component:nucleus (GO:0005634),Cellular Component:cytoplasm (GO:0005737),Biological Process:protein import into nucleus (GO:0006606),Molecular Function:protein transporter activity (GO:0008565)	--	--	--	--	--	--	IPR000225 [Armadillo] ; IPR002652[Importin-alpha, importin-beta-binding domain] ; IPR032413[Atypical Arm repeat]
A0A3Q1LN78	ADP ribosylation factor interacting protein 1	ARFIP1	2.79994e+07	2.00093e+07	2.3812e+07	1.21292e+07	1.10166e+07	6.07922e+06	2.45751	0.00870167	1.29719	up	5	Cellular Component:Golgi membrane (GO:0000139),Molecular Function:protein domain specific binding (GO:0019904),Cellular Component:trans-Golgi network membrane (GO:0032588),Biological Process:regulation of protein secretion (GO:0050708),Molecular Function:phosphatidylinositol-4-phosphate binding (GO:0070273)	arfaptin	--	--	--	--	--	IPR010504 [Arfaptin homology (AH) domain] ; IPR030793[Arfaptin-1] ; IPR030798[Arfaptin family]
Q08E32	CHMP4B protein	CHMP4B	1.60267e+08	1.79723e+08	2.46989e+08	1.06684e+08	9.0778e+07	4.91232e+07	2.38043	0.022442	1.25122	up	1	Biological Process:vacuolar transport (GO:0007034)	charged multivesicular body protein 4	--	ko04144 Endocytosis ko04217 Necroptosis	--	--	--	IPR005024 [Snf7 family]
Q3T199	40S ribosomal protein S23	RPS23	641142864	7.27678e+08	6.9655e+08	5.78982e+08	4.70371e+08	4.51951e+08	1.37572	0.0161492	0.460184	up	4	Molecular Function:structural constituent of ribosome (GO:0003735),Cellular Component:intracellular (GO:0005622),Cellular Component:ribosome (GO:0005840),Biological Process:translation (GO:0006412)	small subunit ribosomal protein S23e	--	ko03010 Ribosome	Ribosomal protein S12	J	Translation, ribosomal structure and biogenesis ;	IPR006032 [Ribosomal protein S12/S23]
A0A3Q1ML77	Cold shock domain containing E1	CSDE1	7.19406e+06	2.62677e+07	6.92074e+06	4.67049e+07	5.48527e+07	6.24411e+07	0.246237	0.00630692	-2.02188	down	2	Molecular Function:nucleic acid binding (GO:0003676),Molecular Function:DNA binding (GO:0003677)	--	--	--	--	--	--	IPR002059 [Cold-shock protein, DNA-binding] ; IPR011129[Cold shock domain] ; IPR024642[SUZ-C domain]
A6QLU8	Nucleoredoxin	NXN	3.37815e+07	3.49755e+07	2.4406e+07	6.65293e+07	6.02706e+07	7.11562e+07	0.470624	0.00160725	-1.08735	down	1	Biological Process:cell redox homeostasis (GO:0045454)	nucleoredoxin	1.8.1.8	--	Thiol-disulfide isomerase or thioredoxin	O	Posttranslational modification, protein turnover, chaperones ;	IPR012336 [Thioredoxin-like fold] ; IPR013766[Thioredoxin domain]
A0A3Q1M8U3	Eukaryotic translation initiation factor 4 gamma 3	EIF4G3	1.60225e+06	3.01108e+06	1.80389e+06	5.87994e+06	5.90847e+06	7.6232e+06	0.330587	0.00394495	-1.5969	down	2	Molecular Function:RNA binding (GO:0003723),Molecular Function:protein binding (GO:0005515)	translation initiation factor 4G	--	ko03013 RNA transport ko05416 Viral myocarditis	--	--	--	IPR003307 [W2 domain] ; IPR003890[MIF4G-like, type 3] ; IPR003891[Initiation factor eIF-4 gamma, MA3]
Q2HJ58	Ribose-phosphate pyrophosphokinase 1	PRPS1	1.12221e+07	1.5902e+07	8.04381e+06	4.05443e+07	3.49623e+07	3.75491e+07	0.311067	0.000746804	-1.6847	down	3	Molecular Function:magnesium ion binding (GO:0000287),Molecular Function:ribose phosphate diphosphokinase activity (GO:0004749),Biological Process:nucleotide biosynthetic process (GO:0009165)	ribose-phosphate pyrophosphokinase	2.7.6.1	ko00030 Pentose phosphate pathway ko00230 Purine metabolism ko01100 Metabolic pathways ko01200 Carbon metabolism ko01230 Biosynthesis of amino acids	Phosphoribosylpyrophosphate synthetase	FE	Nucleotide transport and metabolism ; Amino acid transport and metabolism ;	IPR005946 [Ribose-phosphate diphosphokinase] ; IPR029099[Ribose-phosphate pyrophosphokinase, N-terminal domain]
P15690	NADH-ubiquinone oxidoreductase 75 kDa subunit, mitochondrial	NDUFS1	2.62227e+06	1.90319e+07	1.02184e+07	2.9737e+07	3.56003e+07	5.3501e+07	0.268201	0.0277913	-1.89861	down	4	Molecular Function:electron carrier activity (GO:0009055),Molecular Function:oxidoreductase activity (GO:0016491),Molecular Function:iron-sulfur cluster binding (GO:0051536),Biological Process:oxidation-reduction process (GO:0055114)	--	--	ko00190 Oxidative phosphorylation ko01100 Metabolic pathways ko04723 Retrograde endocannabinoid signaling ko04932 Non-alcoholic fatty liver disease (NAFLD) ko05010 Alzheimer's disease ko05012 Parkinson's disease ko05016 Huntington's disease	NADH dehydrogenase/NADH:ubiquinone oxidoreductase 75 kD subunit (chain G)	C	Energy production and conversion ;	IPR001041 [2Fe-2S ferredoxin-type iron-sulfur binding domain] ; IPR006656[Molybdopterin oxidoreductase] ; IPR006963[Molybdopterin oxidoreductase, 4Fe-4S domain] ; IPR015405[NADH-quinone oxidoreductase, chain G, C-terminal] ; IPR019574[NADH:ubiquinone oxidoreductase, subunit G, iron-sulphur binding]
E1BBC4	Dynamin-like 120 kDa protein, form S1	OPA1	6.61008e+06	1.45086e+07	1.46293e+07	2.24492e+07	2.14638e+07	2.75562e+07	0.500187	0.0216473	-0.999461	down	5	Molecular Function:GTPase activity (GO:0003924),Molecular Function:GTP binding (GO:0005525),Cellular Component:mitochondrion (GO:0005739),Biological Process:apoptotic process (GO:0006915),Biological Process:mitochondrion organization (GO:0007005)	optic atrophy protein 1	3.6.5.5	--	--	--	--	IPR001401 [Dynamin, GTPase domain] ; IPR022812[Dynamin superfamily] ; IPR030381[Dynamin-type guanine nucleotide-binding (G) domain] ; IPR033047[Dynamin-like 120 kDa protein, mitochondrial]
A0A3Q1M3W4	40S ribosomal protein S15	RPS15	1.81743e+08	1.87551e+08	2.66541e+08	8.60613e+07	1.04256e+08	7.74799e+07	2.37432	0.0125492	1.24751	up	3	Molecular Function:structural constituent of ribosome (GO:0003735),Cellular Component:ribosome (GO:0005840),Biological Process:translation (GO:0006412)	small subunit ribosomal protein S15e	--	ko03010 Ribosome	Ribosomal protein S19	J	Translation, ribosomal structure and biogenesis ;	IPR002222 [Ribosomal protein S19/S15]
Q2KJH9	4-trimethylaminobutyraldehyde dehydrogenase	ALDH9A1	5.45806e+06	2.46536e+07	1.3783e+07	6.17588e+07	6.56936e+07	8.67603e+07	0.204911	0.00401027	-2.28693	down	3	Biological Process:metabolic process (GO:0008152),Molecular Function:oxidoreductase activity (GO:0016491),Biological Process:oxidation-reduction process (GO:0055114)	--	--	ko00010 Glycolysis / Gluconeogenesis ko00053 Ascorbate and aldarate metabolism ko00071 Fatty acid degradation ko00280 Valine, leucine and isoleucine degradation ko00310 Lysine degradation ko00330 Arginine and proline metabolism ko00340 Histidine metabolism ko00380 Tryptophan metabolism ko00410 beta-Alanine metabolism ko00561 Glycerolipid metabolism ko00620 Pyruvate metabolism ko01100 Metabolic pa…	Acyl-CoA reductase or other NAD-dependent aldehyde dehydrogenase	C	Energy production and conversion ;	IPR015590 [Aldehyde dehydrogenase domain]
G3N2H4	Azurocidin 1	AZU1	4.12594e+07	4.20192e+07	5.14399e+07	3.17382e+07	3.0188e+07	1.80242e+07	1.68503	0.0283065	0.75277	up	2	Molecular Function:serine-type endopeptidase activity (GO:0004252),Biological Process:proteolysis (GO:0006508)	--	--	--	Secreted trypsin-like serine protease	O	Posttranslational modification, protein turnover, chaperones ;	IPR001254 [Serine proteases, trypsin domain] ; IPR001314[Peptidase S1A, chymotrypsin family]
F1MU24	Alpha-1,4 glucan phosphorylase	PYGB	6.3562e+06	7.51564e+06	3.89061e+06	1.74146e+07	1.46477e+07	1.8521e+07	0.351152	0.00223702	-1.50983	down	2	Biological Process:carbohydrate metabolic process (GO:0005975),Molecular Function:glycogen phosphorylase activity (GO:0008184)	glycogen phosphorylase	2.4.1.1	ko00500 Starch and sucrose metabolism ko01100 Metabolic pathways ko04217 Necroptosis ko04910 Insulin signaling pathway ko04922 Glucagon signaling pathway ko04931 Insulin resistance	Glucan phosphorylase	G	Carbohydrate transport and metabolism ;	IPR000811 [Glycosyl transferase, family 35]
A0A3S5ZPM7	Nucleolar and coiled-body phosphoprotein 1	NOLC1	4.44357e+07	4.82496e+07	5.39111e+07	1.92728e+07	1.26531e+07	3.82808e+06	4.10014	0.00215259	2.03567	up	1	Molecular Function:protein binding (GO:0005515)	--	--	--	--	--	--	IPR006594 [LIS1 homology motif] ; IPR007718[SRP40, C-terminal]
A0A3Q1M4X8	Uncharacterized protein	PVR	6.22861e+07	1.10222e+08	1.03534e+08	3.65872e+07	3.71142e+07	1.43276e+07	3.13581	0.0201512	1.64884	up	1	Molecular Function:protein binding (GO:0005515)	poliovirus receptor	--	ko04514 Cell adhesion molecules (CAMs)	--	--	--	IPR003599 [Immunoglobulin subtype] ; IPR007110[Immunoglobulin-like domain] ; IPR013106[Immunoglobulin V-set domain] ; IPR013162[CD80-like, immunoglobulin C2-set]
A0A3Q1MN64	Actin-related protein 2/3 complex subunit 1A	ARPC1A	4.11158e+07	4.99062e+07	2.34512e+07	6.43161e+07	7.64494e+07	7.5637e+07	0.528983	0.0175217	-0.918708	down	5	Molecular Function:protein binding (GO:0005515),Cellular Component:Arp2/3 protein complex (GO:0005885),Cellular Component:actin cytoskeleton (GO:0015629),Biological Process:regulation of actin filament polymerization (GO:0030833),Biological Process:Arp2/3 complex-mediated actin nucleation (GO:0034314)	actin related protein 2/3 complex, subunit 1A/1B	--	ko04144 Endocytosis ko04666 Fc gamma R-mediated phagocytosis ko04810 Regulation of actin cytoskeleton ko05100 Bacterial invasion of epithelial cells ko05132 Salmonella infection	WD40 repeat	R	General function prediction only ;	IPR001680 [WD40 repeat] ; IPR017383[Actin-related protein 2/3 complex subunit 1] ; IPR017986[WD40-repeat-containing domain] ; IPR030140[Actin-related protein 2/3 complex subunit 1A]
A0A3Q1M5R8	RRM domain-containing protein		5.47406e+07	4.87383e+07	5.59724e+07	1.6431e+07	1.59357e+07	8.91344e+06	3.86266	0.000282026	1.94959	up	1	Molecular Function:nucleic acid binding (GO:0003676)	FUS-interacting serine-arginine-rich protein 1	--	ko03040 Spliceosome	RNA recognition motif (RRM) domain	J	Translation, ribosomal structure and biogenesis ;	IPR000504 [RNA recognition motif domain]
P00514	cAMP-dependent protein kinase type I-alpha regulatory subunit	PRKAR1A	1.22218e+07	9.26974e+06	5.87158e+06	3.87643e+07	2.8918e+07	4.23995e+07	0.248571	0.00337961	-2.00827	down	--	--	cAMP-dependent protein kinase regulator	--	ko04910 Insulin signaling pathway	Signal-transduction protein containing cAMP-binding, CBS, and nucleotidyltransferase domains	T	Signal transduction mechanisms ;	IPR000595 [Cyclic nucleotide-binding domain] ; IPR003117[cAMP-dependent protein kinase regulatory subunit, dimerization-anchoring domain]
Q3ZCD7	Very-long-chain enoyl-CoA reductase	TECR	0	1.36779e+07	6.48652e+06	3.97049e+07	7.29848e+07	4.74058e+07	0.188928	0.0469763	-2.40409	down	3	Cellular Component:cytoplasm (GO:0005737),Biological Process:lipid metabolic process (GO:0006629),Cellular Component:integral component of membrane (GO:0016021)	very-long-chain enoyl-CoA reductase	1.3.1.93	ko00062 Fatty acid elongation ko01040 Biosynthesis of unsaturated fatty acids ko01212 Fatty acid metabolism	--	--	--	IPR001104 [3-oxo-5-alpha-steroid 4-dehydrogenase, C-terminal]
P06623	2,3-cyclic-nucleotide 3-phosphodiesterase	CNP	9916621	1.52884e+07	1.27729e+07	2.59935e+07	3.17376e+07	3.52942e+07	0.408253	0.00418924	-1.29246	down	3	Molecular Function:2',3'-cyclic-nucleotide 3'-phosphodiesterase activity (GO:0004113),Biological Process:cyclic nucleotide catabolic process (GO:0009214),Cellular Component:membrane (GO:0016020)	2',3'-cyclic-nucleotide 3'-phosphodiesterase	3.1.4.37	--	--	--	--	IPR008431 [Cyclic nucleotide phosphodiesterase]
A0A3Q1M952	AP-1 complex subunit gamma	AP1G1	6623106	1.49698e+07	7.95786e+06	3.54347e+07	3.86549e+07	4.48196e+07	0.248515	0.00140092	-2.00859	down	4	Biological Process:intracellular protein transport (GO:0006886),Biological Process:vesicle-mediated transport (GO:0016192),Cellular Component:membrane coat (GO:0030117),Cellular Component:clathrin adaptor complex (GO:0030131)	AP-1 complex subunit gamma-1	--	ko04142 Lysosome	--	--	--	IPR002553 [Clathrin/coatomer adaptor, adaptin-like, N-terminal] ; IPR008152[Clathrin adaptor, alpha/beta/gamma-adaptin, appendage, Ig-like subdomain] ; IPR008153[Clathrin adaptor, gamma-adaptin, appendage]
Q3SZ68	Ragulator complex protein LAMTOR5	LAMTOR5	24342854	2.27269e+07	1.28735e+07	5.57944e+06	9.74755e+06	7.1801e+06	2.6633	0.0300032	1.41322	up	5	Cellular Component:cytoplasm (GO:0005737),Biological Process:viral genome replication (GO:0019079),Biological Process:negative regulation of apoptotic process (GO:0043066),Biological Process:negative regulation of cysteine-type endopeptidase activity involved in apoptotic process (GO:0043154),Cellular Component:Ragulator complex (GO:0071986)	ragulator complex protein LAMTOR5	--	ko04150 mTOR signaling pathway ko05161 Hepatitis B	--	--	--	IPR024135 [Ragulator complex protein LAMTOR5]
Q05443	Lumican	LUM	4.81722e+07	5.68317e+07	5.81865e+07	3.87903e+06	4.57423e+06	3.51134e+06	13.6395	0.0035757	3.76971	up	4	Molecular Function:protein binding (GO:0005515),Cellular Component:proteinaceous extracellular matrix (GO:0005578),Biological Process:visual perception (GO:0007601),Biological Process:collagen fibril organization (GO:0030199)	lumican	--	ko05205 Proteoglycans in cancer	Leucine-rich repeat (LRR) protein	K	Transcription ;	IPR000372 [Leucine-rich repeat N-terminal domain] ; IPR001611[Leucine-rich repeat] ; IPR003591[Leucine-rich repeat, typical subtype] ; IPR025875[Leucine rich repeat 4] ; IPR027219[Lumican]
Q29423	CD44 antigen	CD44	314283324	3.82965e+08	4.05275e+08	1.25625e+08	1.20985e+08	8.43783e+07	3.33101	0.00106026	1.73596	up	3	Molecular Function:hyaluronic acid binding (GO:0005540),Biological Process:cell adhesion (GO:0007155),Cellular Component:integral component of membrane (GO:0016021)	CD44 antigen	--	ko04512 ECM-receptor interaction ko04640 Hematopoietic cell lineage ko05169 Epstein-Barr virus infection ko05205 Proteoglycans in cancer ko05206 MicroRNAs in cancer	--	--	--	IPR000538 [Link domain] ; IPR001231[CD44 antigen]
Q5E9E7	Glycosyltransferase 8 domain-containing protein 1	GLT8D1	3.175e+07	3.4721e+07	4.12727e+07	3.84984e+06	4.61771e+06	2.88495e+06	9.49075	0.000356255	3.24652	up	--	--	--	--	--	Lipopolysaccharide biosynthesis protein, LPS:glycosyltransferase	M	Cell wall/membrane/envelope biogenesis ;	IPR002495 [Glycosyl transferase, family 8]
A5PJN8	Splicing factor 3A subunit 2	SF3A2	2.86545e+07	3.75683e+07	4.85282e+07	3.29012e+06	3.95761e+06	1.11868e+07	6.22478	0.00691802	2.63802	up	3	Molecular Function:nucleic acid binding (GO:0003676),Cellular Component:nucleus (GO:0005634),Molecular Function:zinc ion binding (GO:0008270)	splicing factor 3A subunit 2	--	ko03040 Spliceosome	Uncharacterized surface anchored protein	S	Function unknown ;	IPR000690 [Zinc finger, C2H2-type matrin] ; IPR003604[Zinc finger, U1-type] ; IPR031781[SF3A2 domain]
Q1RMU4	Erlin-2	ERLIN2	3.11334e+07	2.59355e+07	3.0337e+07	1.72513e+07	2.02126e+07	1.98247e+07	1.52571	0.00575093	0.609482	up	3	Cellular Component:endoplasmic reticulum (GO:0005783),Biological Process:ER-associated ubiquitin-dependent protein catabolic process (GO:0030433),Molecular Function:ubiquitin protein ligase binding (GO:0031625)	--	--	--	Regulator of protease activity HflC, stomatin/prohibitin superfamily	O	Posttranslational modification, protein turnover, chaperones ;	IPR001107 [Band 7 domain] ; IPR033294[Erlin1/2]
F6PRQ6	Unc-45 myosin chaperone A	UNC45A	0	4.83863e+06	2.12973e+06	1.50684e+07	1.80573e+07	2.82674e+07	0.170256	0.0482022	-2.55422	down	1	Molecular Function:protein binding (GO:0005515)	protein unc-45	--	--	Tetratricopeptide (TPR) repeat	R	General function prediction only ;	IPR013026 [Tetratricopeptide repeat-containing domain] ; IPR019734[Tetratricopeptide repeat] ; IPR024660[UNC-45/Cro1/She4, central domain]
Q3ZCF3	S-phase kinase-associated protein 1	SKP1	7.63376e+07	5.7668e+07	7.62372e+07	4.28947e+07	4.32056e+07	2.74999e+07	1.85073	0.0163527	0.888091	up	1	Biological Process:ubiquitin-dependent protein catabolic process (GO:0006511)	S-phase kinase-associated protein 1	--	ko04110 Cell cycle ko04114 Oocyte meiosis ko04120 Ubiquitin mediated proteolysis ko04141 Protein processing in endoplasmic reticulum ko04310 Wnt signaling pathway ko04350 TGF-beta signaling pathway ko04710 Circadian rhythm ko05168 Herpes simplex infection ko05200 Pathways in cancer	--	--	--	IPR001232 [S-phase kinase-associated protein 1-like] ; IPR016072[SKP1 component, dimerisation] ; IPR016073[SKP1 component, POZ domain]
A0A3Q1MR95	Ataxin 2 like	ATXN2L	5.46523e+06	2.1192e+07	1.85858e+07	3.44224e+07	2.61084e+07	3.24005e+07	0.486844	0.0439103	-1.03847	down	--	--	--	--	--	--	--	--	IPR009604 [LsmAD domain] ; IPR009818[Ataxin-2, C-terminal] ; IPR025852[Ataxin 2, SM domain]
A0A075TEJ1	Membrane cofactor protein	CD46	7.71123e+06	6.82579e+06	9.85245e+06	0	3.32184e+06	2.57345e+06	2.75807	0.0225204	1.46366	up	--	--	membrane cofactor protein	--	ko04610 Complement and coagulation cascades ko05162 Measles	--	--	--	IPR000436 [Sushi/SCR/CCP domain]
F1MHC2	Syntaxin binding protein 2	STXBP2	6.81056e+06	5.86234e+06	5.50561e+06	2.37994e+07	1.99202e+07	3.09144e+07	0.243569	0.0265935	-2.0376	down	2	Biological Process:vesicle docking involved in exocytosis (GO:0006904),Biological Process:vesicle-mediated transport (GO:0016192)	syntaxin-binding protein 2	--	--	--	--	--	IPR001619 [Sec1-like protein]
A6H7C4	CBX3 protein	CBX3	5.57376e+07	5.3064e+07	6.14323e+07	1.44137e+07	1.35673e+07	1.44722e+07	4.00993	0.00299535	2.00358	up	1	Cellular Component:nucleus (GO:0005634)	chromobox protein 3	--	--	--	--	--	IPR000953 [Chromo/chromo shadow domain] ; IPR008251[Chromo shadow domain] ; IPR017984[Chromo domain subgroup] ; IPR023780[Chromo domain]
Q3T0D8	Ragulator complex protein LAMTOR1	LAMTOR1	27612946	1.6168e+07	1.64353e+07	3.78004e+06	1.03166e+07	2.83009e+06	3.55746	0.0314896	1.83085	up	10	Biological Process:regulation of receptor recycling (GO:0001919),Biological Process:lysosome organization (GO:0007040),Cellular Component:late endosome membrane (GO:0031902),Biological Process:positive regulation of TOR signaling (GO:0032008),Biological Process:endosome localization (GO:0032439),Biological Process:cholesterol homeostasis (GO:0042632),Biological Process:positive regulation of MAPK…	ragulator complex protein LAMTOR1	--	ko04150 mTOR signaling pathway	--	--	--	IPR026310 [LAMTOR1-like] ; IPR028209[LAMTOR1/MEH1]
Q0P5N1	Protein canopy homolog 3	CNPY3	24175165	3.47365e+07	5.24939e+07	7.63818e+06	1.36191e+07	4.73878e+06	4.28549	0.0303531	2.09946	up	--	--	--	--	--	--	--	--	IPR021852 [Domain of unknown function DUF3456]
Q0P5L7	Glycosylated lysosomal membrane protein	GLMP	1.81382e+07	2.32585e+07	2.19824e+07	7.94167e+06	6.94331e+06	1.54096e+06	3.85848	0.00339059	1.94803	up	--	--	--	--	--	--	--	--	IPR029382 [Lysosomal transcription factor, NCU-G1]
[truncated: 698 more rows]

## Sheet: Supplementary Table S2
GO_ID	GO_Term	GO_Class	Pvalue	Up	Up_Prot_names	Down
GO:0005840	ribosome	CC	1.27984e-12	47	Q56JV9 A0A3Q1MMW5 Q5E995 Q3T025 A0A3Q1MFG3 P62992 Q3SYR7 Q58DQ3 A0A3Q1MCJ7 A0A3Q1LPB5 Q3T057 A0A452DJ23 A6H769 Q3SZG7 A0A452DIA7 Q3SZQ6 Q56JX8 Q32PD5 Q32PB8 Q3T0W9 P61356 A0A3Q1LR67 P61257 Q56JU9 A0A3Q1LZK3 A0A3Q1MH44 A0A3Q1M9I9 Q3T0U2 A0A3Q1NJG8 Q861S4 Q3T199 A0A3Q1M3W4 Q3MIC0 A0A452DJ34 Q2KHT7 Q3ZBH8 F1MB60 Q3SZ86 Q56JY1 Q3T171 Q56JX6 A0A3Q1LXV7 F1ML72 A0A3Q1NDD7 Q58DW3 E1BNY4 A0A452DJ15	0
[truncated: 502 more rows]

## Sheet: Supplementary Table S3
GO_ID	GO_Term	GO_Class	Pvalue	Up	Down	Down_Prot_names
[truncated: 570 more rows]

[truncated: 4 more sheets: Supplementary Table S4, Supplementary Table S5, Supplementary Table S6, Supplementary Table S7]
